# Supplementary material for: Elevated expression levels of the protein kinase DYRK1B induce mesenchymal features in A549 lung cancer cells
Source: BMC Cancer. 2024 Oct 31;24:1341. doi: 10.1186/s12885-024-13057-0 (PMC11529244; doi:10.1186/s12885-024-13057-0)
Supplement: Supplementary file 2 — Supplementary Material 2: Additional file 2 (XLSX): EMT array data table for DYRK1B-WT. [file 12885_2024_13057_MOESM2_ESM.xlsx]

## Sheet: Definitions
Evaluation of EMT QuantiNova LNA PCR Focus Panels
Comments:
A: This gene's average threshold cycle is relatively high (> 30) in either the control or the test sample, and is reasonably low in the other sample (< 30).
These data mean that the gene's expression is relatively low in one sample and reasonably detected in the other sample suggesting that the actual fold-change value is at least as large as the calculated and reported fold-change result.
This fold-change result may also have greater variations if p value > 0.05; therefore, it is important to have a sufficient number of biological replicates to validate the result for this gene.
B: This gene's average threshold cycle is relatively high (> 30), meaning that its relative expression level is low, in both control and test samples, and the p-value for the fold-change is either unavailable or relatively high (p > 0.05).
This fold-change result may also have greater variations; therefore, it is important to have a sufficient number of biological replicates to validate the result for this gene.
C: This gene's average threshold cycle is either not determined or greater than the defined cut-off (deault 35), in both samples meaning that its expression was undetected, making this fold-change result erroneous and un-interpretable.
Fold Change & Fold Regulation:
Fold-Change (2^(- Delta Delta Cq)) is the normalized gene expression (2^(- Delta Cq)) in the Test Sample divided the normalized gene expression (2^(- Delta Cq)) in the Control Sample.
Fold-Regulation represents fold-change results in a biologically meaningful way. Fold-change values greater than one indicate a positive- or an up-regulation, and the fold-regulation is equal to the fold-change.
Fold-change values less than one indicate a negative or down-regulation, and the fold-regulation is the negative inverse of the fold-change.
Fold-change and fold-regulation values greater than 2 are indicated in red; fold-change values less than 0.5 and fold-regulation values less than -2 are indicated in blue.
p-value:
The p values are calculated based on a Student's t-test of the replicate 2^(- Delta Cq) values for each gene in the control group and treatment groups, and p values less than 0.05 are indicated in red.

## Sheet: Gene Table
PCR Panel Catalog #:	SBHS-090Z
Position	Symbol	Description	Assay Catalog
A01	AHNAK	AHNAK nucleoprotein	SBH0115423
A02	AKT1	AKT serine/threonine kinase 1	SBH0095396
A03	BMP1	bone morphogenetic protein 1	SBH1219801
A04	BMP2	bone morphogenetic protein 2	SBH1219802
A05	BMP7	bone morphogenetic protein 7	SBH1219806
A06	CALD1	caldesmon 1	SBH0414365
A07	CAMK2N1	calcium/calmodulin dependent protein kinase II inhibitor 1	SBH1219821
A08	CAV2	caveolin 2	SBH0607858
A09	CDH1	cadherin 1	SBH1219869
A10	CDH2	cadherin 2	SBH1219870
A11	COL1A2	collagen type I alpha 2 chain	SBH0096733
A12	COL3A1	collagen type III alpha 1 chain	SBH0521348
B01	COL5A2	collagen type V alpha 2 chain	SBH1219899
B02	CTNNB1	catenin beta 1	SBH0588482
B03	DSC2	desmocollin 2	SBH1219959
B04	DSP	desmoplakin	SBH1219960
B05	EGFR	epidermal growth factor receptor	SBH1219970
B06	ERBB3	erb-b2 receptor tyrosine kinase 3	SBH1219981
B07	ESR1	estrogen receptor 1	SBH0125383
B08	F11R	F11 receptor	SBH1219988
B09	FGFBP1	fibroblast growth factor binding protein 1	SBH0619645
B10	FN1	fibronectin 1	SBH1220003
B11	FOXC2	forkhead box C2	SBH1220006
B12	FZD7	frizzled class receptor 7	SBH0357958
C01	GNG11	G protein subunit gamma 11	SBH0478483
C02	GSC	goosecoid homeobox	SBH1220040
C03	GSK3B	glycogen synthase kinase 3 beta	SBH0579883
C04	IGFBP4	insulin like growth factor binding protein 4	SBH1220093
C05	IL1RN	interleukin 1 receptor antagonist	SBH0473919
C06	ILK	integrin linked kinase	SBH0381135
C07	ITGA5	integrin subunit alpha 5	SBH1220133
C08	ITGAV	integrin subunit alpha V	SBH0064907
C09	ITGB1	integrin subunit beta 1	SBH1220136
C10	JAG1	jagged 1	SBH0407654
C11	KRT14	keratin 14	SBH1220158
C12	KRT19	keratin 19	SBH1220159
D01	KRT7	keratin 7	SBH1220160
D02	MAP1B	microtubule associated protein 1B	SBH1220187
D03	MMP2	matrix metallopeptidase 2	SBH1220222
D04	MMP3	matrix metallopeptidase 3	SBH1220223
D05	MMP9	matrix metallopeptidase 9	SBH0471278
D06	MSN	moesin	SBH1220230
D07	MST1R	macrophage stimulating 1 receptor	SBH0127162
D08	NODAL	nodal growth differentiation factor	SBH0463463
D09	NOTCH1	notch 1	SBH0615258
D10	NUDT13	nudix hydrolase 13	SBH0402961
D11	OCLN	occludin	SBH1220284
D12	PDGFRB	platelet derived growth factor receptor beta	SBH1220293
E01	PLEK2	pleckstrin 2	SBH1220316
E02	DESI1	desumoylating isopeptidase 1	SBH1219945
E03	PTK2	protein tyrosine kinase 2	SBH1220345
E04	PTP4A1	protein tyrosine phosphatase type IVA, member 1	SBH0121737
E05	RAC1	Rac family small GTPase 1	SBH1220352
E06	RGS2	regulator of G protein signaling 2	SBH1220366
E07	SERPINE1	serpin family E member 1	SBH1220389
E08	GEMIN2	gem nuclear organelle associated protein 2	SBH0401216
E09	SMAD2	SMAD family member 2	SBH1220405
E10	SNAI1	snail family transcriptional repressor 1	SBH1220409
E11	SNAI2	snail family transcriptional repressor 2	SBH1220410
E12	SNAI3	snail family transcriptional repressor 3	SBH1220411
F01	SOX10	SRY-box 10	SBH1220416
F02	SPARC	secreted protein acidic and cysteine rich	SBH1220420
F03	SPP1	secreted phosphoprotein 1	SBH0180162
F04	STAT3	signal transducer and activator of transcription 3	SBH0341614
F05	STEAP1	STEAP family member 1	SBH1220425
F06	TCF3	transcription factor 3	SBH0362567
F07	TCF4	transcription factor 4	SBH0089633
F08	TFPI2	tissue factor pathway inhibitor 2	SBH0102008
F09	TGFB1	transforming growth factor beta 1	SBH1220443
F10	TGFB2	transforming growth factor beta 2	SBH1220444
F11	TGFB3	transforming growth factor beta 3	SBH0179529
F12	TIMP1	TIMP metallopeptidase inhibitor 1	SBH1220454
G01	TMEFF1	transmembrane protein with EGF like and two follistatin like domains 1	SBH1220467
G02	TMEM132A	transmembrane protein 132A	SBH0430856
G03	TSPAN13	tetraspanin 13	SBH0198926
G04	TWIST1	twist family bHLH transcription factor 1	SBH1220496
G05	VCAN	versican	SBH1220516
G06	VIM	vimentin	SBH1220518
G07	VPS13A	vacuolar protein sorting 13 homolog A	SBH1220520
G08	WNT11	Wnt family member 11	SBH1220528
G09	WNT5A	Wnt family member 5A	SBH0548767
G10	WNT5B	Wnt family member 5B	SBH1220534
G11	ZEB1	zinc finger E-box binding homeobox 1	SBH0357652
G12	ZEB2	zinc finger E-box binding homeobox 2	SBH1220542
H01	ACTB	actin beta	SBH1220543
H02	B2M	beta-2-microglobulin	SBH1220550
H03	GAPDH	glyceraldehyde-3-phosphate dehydrogenase	SBH1220545
H04	HPRT1	hypoxanthine phosphoribosyltransferase 1	SBH1220546
H05	RPLP0	ribosomal protein lateral stalk subunit P0	SBH1220553
H06	HGDC	Human Genomic DNA Contamination	SBH1218553
H07	QIC	QuantiNova Internal Control	SBH1218551
H08	QIC	QuantiNova Internal Control	SBH1218551
H09	QIC	QuantiNova Internal Control	SBH1218551
H10	PPC	Positive PCR Control	SBH1218550
H11	PPC	Positive PCR Control	SBH1218550
H12	PPC	Positive PCR Control	SBH1218550

## Sheet: Average Cq
Position	Symbol	AVG Cq				Standard Deviation
		Control Group	Group 1	Group 2	Group 3	Control Group	Group 1	Group 2	Group 3
A01	AHNAK	27.49	28.38	28.74	27.41	0.078237	0.345478	0.103923	0.086217
A02	AKT1	30.03	30.05	33.20	31.51	1.005667	1.536141	0.135031	0.370180
A03	BMP1	29.80	26.92	34.71	35.00	0.621274	0.604769	0.254231	0.000000
A04	BMP2	30.70	33.28	32.54	28.99	0.333572	0.335912	0.471487	0.215019
A05	BMP7	31.54	32.32	35.00	35.00	0.194124	0.956892	0.000000	0.000000
A06	CALD1	31.94	25.97	29.28	26.40	0.466237	0.338416	0.158850	0.075056
A07	CAMK2N1	24.34	25.60	35.00	33.78	0.100388	0.741266	0.000000	0.546717
A08	CAV2	24.11	22.52	28.51	31.35	0.225753	0.355570	0.374344	0.555068
A09	CDH1	25.10	25.70	23.85	20.64	0.093190	0.620003	0.196977	0.200333
A10	CDH2	26.43	23.95	26.86	15.53	1.447177	0.344007	0.035119	0.066583
A11	COL1A2	35.00	35.00	34.97	32.62	0.000000	0.000000	0.043589	0.314802
A12	COL3A1	34.20	34.65	24.16	21.54	0.393957	0.338246	0.100167	0.037859
B01	COL5A2	23.76	23.60	32.46	32.43	0.575657	0.519562	0.595343	0.150444
B02	CTNNB1	23.20	22.64	29.13	32.95	0.254518	0.266704	0.190526	0.587736
B03	DSC2	29.54	28.87	25.28	26.05	0.082373	0.432344	0.098658	0.041633
B04	DSP	24.46	24.11	35.00	35.00	0.117506	0.486761	0.000000	0.000000
B05	EGFR	26.71	25.32	34.96	35.00	0.347582	0.343456	0.063509	0.000000
B06	ERBB3	28.58	29.57	35.00	35.00	0.398572	0.861260	0.000000	0.000000
B07	ESR1	34.43	35.00	32.98	34.18	0.994082	0.000000	0.440341	0.770216
B08	F11R	26.44	25.80	32.21	32.55	0.093941	0.441611	0.258134	0.456107
B09	FGFBP1	29.22	27.94	33.70	32.67	0.133671	0.711313	0.506491	0.505800
B10	FN1	22.34	21.81	34.24	34.99	0.112588	0.509288	1.310585	0.011547
B11	FOXC2	30.25	29.07	34.73	34.38	0.393749	0.238445	0.461880	0.474271
B12	FZD7	35.00	35.00	29.13	31.19	0.000000	0.000000	0.025166	0.280000
C01	GNG11	23.15	21.76	34.71	35.00	0.161461	0.435461	0.249065	0.000000
C02	GSC	35.00	34.52	30.03	34.37	0.000000	0.471129	0.766964	0.587310
C03	GSK3B	24.46	23.94	24.19	13.94	0.097275	0.380061	0.105040	0.065574
C04	IGFBP4	21.65	22.06	27.14	29.73	0.008374	0.324177	0.473533	0.258908
C05	IL1RN	35.00	35.00	24.33	26.37	0.000000	0.000000	0.407308	0.090738
C06	ILK	24.64	24.07	34.35	25.35	0.266094	0.303310	0.496622	0.049329
C07	ITGA5	27.79	26.44	27.18	27.18	0.449662	0.160966	0.136504	0.020000
C08	ITGAV	25.09	24.48	29.86	31.24	0.178319	0.256159	0.170392	0.331512
C09	ITGB1	21.01	21.02	30.74	23.65	0.329954	0.436146	0.282902	0.052915
C10	JAG1	26.85	24.77	23.26	22.51	0.227660	0.317517	0.032146	0.095394
C11	KRT14	35.00	35.00	26.32	28.79	0.000000	0.000000	0.165025	0.150111
C12	KRT19	27.42	27.14	20.97	24.75	1.076371	0.823463	0.066583	0.047258
D01	KRT7	19.98	18.57	32.26	20.63	0.166730	0.286924	0.445758	0.064291
D02	MAP1B	27.81	24.70	35.00	35.00	0.369425	0.605332	0.000000	0.000000
D03	MMP2	29.84	26.53	27.66	31.86	0.210586	0.162688	0.023094	0.500899
D04	MMP3	34.25	34.77	35.00	35.00	1.250248	0.397062	0.000000	0.000000
D05	MMP9	31.74	29.78	28.83	33.32	0.329910	0.620059	0.096090	0.213776
D06	MSN	23.15	22.23	32.70	34.82	0.173653	0.191975	0.572975	0.311769
D07	MST1R	33.91	33.86	23.24	25.48	0.183289	0.566927	0.098658	0.105987
D08	NODAL	35.00	35.00	16.46	20.12	0.000000	0.000000	0.025166	0.075056
D09	NOTCH1	28.28	27.89	35.00	32.19	0.327910	0.372936	0.000000	0.089629
D10	NUDT13	30.55	30.23	25.67	23.67	0.249436	0.582536	0.126623	0.066583
D11	OCLN	26.58	26.72	30.17	33.34	0.272623	0.373389	0.156205	0.864079
D12	PDGFRB	34.97	32.59	30.85	35.00	0.058173	0.792015	0.338083	0.000000
E01	PLEK2	27.35	24.05	28.09	28.59	0.187625	0.261927	0.138564	0.220303
E02	DESI1	25.29	24.71	22.81	26.92	0.075919	0.298818	0.130000	0.135031
E03	PTK2	25.19	24.77	26.91	13.54	0.277192	0.458802	0.070238	0.062450
E04	PTP4A1	21.37	21.70	35.00	32.27	0.141103	0.390651	0.000000	0.367560
E05	RAC1	23.80	23.74	30.09	20.00	0.195653	0.507190	0.162891	0.060000
E06	RGS2	26.64	26.64	30.62	24.26	0.532205	0.428548	0.304467	0.070000
E07	SERPINE1	24.99	20.65	24.49	24.95	0.228461	0.141053	0.121244	0.111505
E08	GEMIN2	25.19	24.93	30.35	18.46	0.096177	0.290166	0.180370	0.061101
E09	SMAD2	24.29	24.19	32.22	33.36	0.168925	0.247212	0.244336	0.180831
E10	SNAI1	29.72	27.45	29.35	25.77	0.513713	0.311978	0.160728	0.220000
E11	SNAI2	32.85	28.38	22.49	19.92	1.067731	0.150578	0.005774	0.058595
E12	SNAI3	35.00	35.00	24.80	25.55	0.000000	0.000000	0.070946	0.185023
F01	SOX10	35.00	35.00	14.81	16.27	0.000000	0.000000	0.075056	0.035119
F02	SPARC	30.98	25.09	31.15	22.22	0.447011	0.359158	0.110151	0.041633
F03	SPP1	22.07	19.43	35.00	35.00	0.156508	0.519631	0.000000	0.000000
F04	STAT3	26.43	25.58	22.35	21.76	0.486036	0.522614	0.130000	0.070238
F05	STEAP1	22.64	23.71	35.00	35.00	0.175639	0.514350	0.000000	0.000000
F06	TCF3	26.93	27.29	24.76	20.26	0.336866	0.383123	0.176163	0.134536
F07	TCF4	28.01	27.17	20.42	27.18	0.171307	0.267116	0.106927	0.069282
F08	TFPI2	26.32	23.44	35.00	35.00	0.119549	0.319437	0.000000	0.000000
F09	TGFB1	28.05	27.75	28.05	23.27	0.264636	0.400243	0.055678	0.052915
F10	TGFB2	26.87	25.11	24.06	27.96	0.287300	0.499062	0.030551	0.112694
F11	TGFB3	33.13	32.97	19.93	20.12	0.223499	0.432011	0.045092	0.032146
F12	TIMP1	22.38	21.98	33.36	30.88	0.172508	0.323936	0.618574	0.211975
G01	TMEFF1	32.54	30.71	28.65	27.38	0.219164	0.469586	0.242143	0.135769
G02	TMEM132A	27.72	26.35	23.72	18.69	0.376549	0.294965	0.195192	0.051316
G03	TSPAN13	22.38	22.79	32.16	30.63	0.090194	0.428029	0.364966	0.381051
G04	TWIST1	24.77	25.76	20.73	25.41	0.146501	0.346773	0.087369	0.040415
G05	VCAN	28.37	27.31	29.61	27.28	0.364898	0.731413	0.064291	0.271539
G06	VIM	20.16	19.37	23.84	29.28	0.187773	0.036522	0.058595	0.119304
G07	VPS13A	26.55	26.48	26.02	31.80	0.183193	0.255068	0.321455	0.318172
G08	WNT11	33.76	34.91	22.50	31.27	0.431350	0.152762	0.160935	0.768397
G09	WNT5A	34.80	35.00	35.00	33.51	0.338203	0.000000	0.000000	0.275136
G10	WNT5B	35.00	35.00	25.45	27.96	0.000000	0.000000	0.065574	0.110000
G11	ZEB1	26.80	26.28	25.12	24.54	0.183413	0.241451	0.050332	0.020817
G12	ZEB2	33.35	30.96	24.17	19.94	0.415442	0.868559	0.097125	0.250067
H01	ACTB	20.01	19.61	13.19	14.03	0.367239	0.536293	0.050000	0.051316
H02	B2M	23.96	22.79	24.64	22.40	0.316707	0.697545	0.240278	0.180370
H03	GAPDH	17.44	17.59	18.92	19.22	0.152580	0.398617	0.035119	0.081445
H04	HPRT1	23.04	23.07	17.54	16.94	0.119298	0.309185	0.058595	0.073711
H05	RPLP0	18.35	18.34	15.60	17.72	0.459145	0.247579	0.041633	0.180370

## Sheet: Average Delta(Cq)
Position	Symbol	AVG Delta(Cq) (Cq(GOI) - Ave Cq(HKG))				Standard Deviation
		Control Group	Group 1	Group 2	Group 3	Control Group	Group 1	Group 2	Group 3
A01	AHNAK	10.05	10.79	9.82	8.19	0.197805	0.084103	0.134288	0.160935
A02	AKT1	12.59	12.46	14.27	12.30	0.917529	1.140182	0.170098	0.436616
A03	BMP1	12.36	9.33	15.78	15.78	0.559220	0.271583	0.283078	0.081445
A04	BMP2	13.26	15.69	13.62	9.78	0.250339	0.386192	0.492375	0.221435
A05	BMP7	14.10	14.73	16.08	15.78	0.144105	0.655708	0.035119	0.081445
A06	CALD1	14.49	8.38	10.36	7.18	0.437044	0.430549	0.160935	0.115326
A07	CAMK2N1	6.89	8.01	16.08	14.56	0.221736	0.343726	0.035119	0.616955
A08	CAV2	6.67	4.93	9.59	12.13	0.171378	0.170090	0.373229	0.604345
A09	CDH1	7.65	8.11	4.93	1.43	0.083631	0.256524	0.188237	0.119304
A10	CDH2	8.98	6.36	7.93	-3.68	1.369210	0.087687	0.035119	0.020817
A11	COL1A2	17.56	17.41	16.05	13.40	0.152580	0.398617	0.050332	0.391195
A12	COL3A1	16.75	17.06	5.23	2.33	0.259235	0.471412	0.120968	0.118462
B01	COL5A2	6.31	6.01	13.53	13.22	0.498707	0.167376	0.616955	0.125831
B02	CTNNB1	5.75	5.06	10.21	13.73	0.131491	0.189477	0.162891	0.537308
B03	DSC2	12.10	11.28	6.35	6.84	0.100886	0.322335	0.127410	0.097125
B04	DSP	7.01	6.52	16.08	15.78	0.133726	0.135163	0.035119	0.081445
B05	EGFR	9.26	7.74	16.04	15.78	0.269116	0.065876	0.040000	0.081445
B06	ERBB3	11.14	11.98	16.08	15.78	0.358965	0.484357	0.035119	0.081445
B07	ESR1	16.98	17.41	14.06	14.97	1.084011	0.398617	0.475430	0.773972
B08	F11R	8.99	8.21	13.28	13.34	0.166399	0.121537	0.288848	0.467582
B09	FGFBP1	11.77	10.35	14.78	13.46	0.155190	0.313663	0.511762	0.464901
B10	FN1	4.89	4.22	15.32	15.78	0.110060	0.152660	1.342423	0.092916
B11	FOXC2	12.81	11.48	15.81	15.17	0.249083	0.287334	0.460326	0.393997
B12	FZD7	17.56	17.41	10.21	11.97	0.152580	0.398617	0.051962	0.202567
C01	GNG11	5.70	4.18	15.79	15.78	0.008964	0.304051	0.257099	0.081445
C02	GSC	17.56	16.93	11.11	15.15	0.152580	0.286544	0.754983	0.614898
C03	GSK3B	7.02	6.35	5.26	-5.28	0.076248	0.034254	0.123423	0.025166
C04	IGFBP4	4.21	4.47	8.21	10.52	0.150122	0.161392	0.505800	0.337244
C05	IL1RN	17.56	17.41	5.41	7.15	0.152580	0.398617	0.379781	0.026458
C06	ILK	7.19	6.49	15.43	6.14	0.243031	0.222715	0.471487	0.032146
C07	ITGA5	10.34	8.85	8.25	7.96	0.444737	0.269271	0.162583	0.063509
C08	ITGAV	7.65	6.89	10.93	12.02	0.240467	0.147772	0.203060	0.362537
C09	ITGB1	3.56	3.43	11.82	4.43	0.306877	0.176042	0.249800	0.055076
C10	JAG1	9.40	7.19	4.33	3.29	0.109590	0.127632	0.064291	0.160416
C11	KRT14	17.56	17.41	7.40	9.58	0.152580	0.398617	0.200000	0.140119
C12	KRT19	9.98	9.55	2.05	5.53	1.001090	0.425105	0.095394	0.121244
D01	KRT7	2.54	0.98	13.34	1.41	0.014903	0.442094	0.410650	0.026458
D02	MAP1B	10.37	7.11	16.08	15.78	0.361534	0.256818	0.035119	0.081445
D03	MMP2	12.39	8.94	8.74	12.64	0.091313	0.366171	0.043589	0.488808
D04	MMP3	16.81	17.18	16.08	15.78	1.341178	0.337350	0.035119	0.081445
D05	MMP9	14.29	12.19	9.90	14.10	0.177510	0.913569	0.130512	0.177858
D06	MSN	5.70	4.64	13.78	15.60	0.064573	0.218723	0.552298	0.392726
D07	MST1R	16.46	16.27	4.31	6.26	0.310148	0.353407	0.127410	0.052915
D08	NODAL	17.56	17.41	-2.46	0.91	0.152580	0.398617	0.060000	0.028868
D09	NOTCH1	10.83	10.30	16.08	12.97	0.190114	0.028091	0.035119	0.010000
D10	NUDT13	13.10	12.65	6.75	4.45	0.138049	0.247144	0.145258	0.110000
D11	OCLN	9.13	9.13	11.25	14.12	0.174898	0.054901	0.124231	0.882213
D12	PDGFRB	17.52	15.00	11.93	15.78	0.094507	0.640960	0.341223	0.081445
E01	PLEK2	9.90	6.46	9.17	9.37	0.035299	0.311072	0.107858	0.221133
E02	DESI1	7.84	7.12	3.89	7.71	0.123338	0.191794	0.095044	0.167432
E03	PTK2	7.74	7.18	7.98	-5.68	0.216017	0.060240	0.035119	0.020817
E04	PTP4A1	3.93	4.11	16.08	13.05	0.167661	0.077504	0.035119	0.365285
E05	RAC1	6.36	6.15	11.16	0.78	0.144936	0.266968	0.193477	0.035119
E06	RGS2	9.19	9.05	11.70	5.04	0.498280	0.127860	0.297041	0.100664
E07	SERPINE1	7.55	3.06	5.57	5.73	0.119678	0.422823	0.153731	0.190788
E08	GEMIN2	7.75	7.34	11.42	-0.76	0.118366	0.332810	0.215484	0.045826
E09	SMAD2	6.85	6.60	13.30	14.14	0.154272	0.167159	0.271539	0.119304
E10	SNAI1	12.27	9.86	10.43	6.55	0.361376	0.254613	0.130000	0.296704
E11	SNAI2	15.41	10.79	3.57	0.71	0.929604	0.262285	0.040000	0.023094
E12	SNAI3	17.56	17.41	5.88	6.34	0.152580	0.398617	0.091652	0.146401
F01	SOX10	17.56	17.41	-4.11	-2.94	0.152580	0.398617	0.085440	0.055076
F02	SPARC	13.54	7.50	12.23	3.01	0.530098	0.166568	0.134536	0.040415
F03	SPP1	4.63	1.84	16.08	15.78	0.020525	0.163945	0.035119	0.081445
F04	STAT3	8.99	7.99	3.43	2.54	0.527696	0.230569	0.160728	0.147309
F05	STEAP1	5.20	6.12	16.08	15.78	0.251096	0.115821	0.035119	0.081445
F06	TCF3	9.48	9.70	5.83	1.04	0.286905	0.217039	0.160416	0.086217
F07	TCF4	10.56	9.59	1.49	7.96	0.250988	0.147361	0.136504	0.125831
F08	TFPI2	8.87	5.86	16.08	15.78	0.227500	0.196604	0.035119	0.081445
F09	TGFB1	10.60	10.16	9.13	4.05	0.133807	0.026593	0.077675	0.105987
F10	TGFB2	9.42	7.52	5.14	8.74	0.389417	0.231458	0.065574	0.193993
F11	TGFB3	15.69	15.38	1.00	0.91	0.171226	0.602134	0.066583	0.100664
F12	TIMP1	4.93	4.39	14.43	11.66	0.048688	0.223045	0.593408	0.285832
G01	TMEFF1	15.10	13.12	9.73	8.16	0.365287	0.259152	0.242487	0.078102
G02	TMEM132A	10.27	8.76	4.80	-0.52	0.231527	0.142321	0.181475	0.032146
G03	TSPAN13	4.94	5.20	13.24	11.41	0.088282	0.072759	0.366652	0.300389
G04	TWIST1	7.33	8.17	1.80	6.19	0.029490	0.164587	0.070946	0.075498
G05	VCAN	10.93	9.72	10.68	8.07	0.301348	0.361858	0.070946	0.195021
G06	VIM	2.71	1.78	4.91	10.07	0.224719	0.368835	0.092916	0.037859
G07	VPS13A	9.10	8.89	7.09	12.59	0.044590	0.144012	0.290230	0.238607
G08	WNT11	16.31	17.32	3.58	12.05	0.536732	0.374481	0.195533	0.755050
G09	WNT5A	17.36	17.41	16.08	14.29	0.439684	0.398617	0.035119	0.298719
G10	WNT5B	17.56	17.41	6.53	8.74	0.152580	0.398617	0.100167	0.187705
G11	ZEB1	9.35	8.69	6.20	5.32	0.038008	0.169104	0.078102	0.087178
G12	ZEB2	15.90	13.37	5.24	0.72	0.280857	0.600700	0.080829	0.202237
H01	ACTB	2.56	2.02	-5.73	-5.18	0.226640	0.159530	0.041633	0.120968
H02	B2M	6.52	5.20	5.71	3.19	0.164610	0.361808	0.275379	0.255799
H03	GAPDH	0.00	0.00	0.00	0.00	0.000000	0.000000	0.000000	0.000000
H04	HPRT1	5.60	5.48	-1.38	-2.27	0.039376	0.205920	0.075498	0.072342
H05	RPLP0	0.90	0.75	-3.32	-1.50	0.347839	0.151266	0.050000	0.130000

## Sheet: 2^(-Avg.(Delta(Cq))
Position	Symbol	2^(-Avg.(Delta(Cq))
		Control Group	Group 1	Group 2	Group 3
A01	AHNAK	0.000945	0.000566	0.001109	0.003424
A02	AKT1	0.000162	0.000177	0.000051	0.000199
A03	BMP1	0.000191	0.001556	0.000018	0.000018
A04	BMP2	0.000102	0.000019	0.000080	0.001140
A05	BMP7	0.000057	0.000037	0.000014	0.000018
A06	CALD1	0.000043	0.003003	0.000761	0.006896
A07	CAMK2N1	0.008415	0.003876	0.000014	0.000041
A08	CAV2	0.009843	0.032783	0.001298	0.000223
A09	CDH1	0.004974	0.003613	0.032880	0.371989
A10	CDH2	0.001979	0.012184	0.004091	12.846766
A11	COL1A2	0.000005	0.000006	0.000015	0.000092
A12	COL3A1	0.000009	0.000007	0.026583	0.199344
B01	COL5A2	0.012564	0.015554	0.000084	0.000105
B02	CTNNB1	0.018535	0.030064	0.000846	0.000074
B03	DSC2	0.000228	0.000403	0.012231	0.008749
B04	DSP	0.007749	0.010922	0.000014	0.000018
B05	EGFR	0.001629	0.004692	0.000015	0.000018
B06	ERBB3	0.000444	0.000247	0.000014	0.000018
B07	ESR1	0.000008	0.000006	0.000059	0.000031
B08	F11R	0.001963	0.003368	0.000100	0.000097
B09	FGFBP1	0.000286	0.000766	0.000036	0.000089
B10	FN1	0.033610	0.053480	0.000024	0.000018
B11	FOXC2	0.000139	0.000349	0.000017	0.000027
B12	FZD7	0.000005	0.000006	0.000844	0.000249
C01	GNG11	0.019214	0.055353	0.000018	0.000018
C02	GSC	0.000005	0.000008	0.000452	0.000028
C03	GSK3B	0.007700	0.012255	0.026036	38.764568
C04	IGFBP4	0.054152	0.044999	0.003369	0.000683
C05	IL1RN	0.000005	0.000006	0.023574	0.007041
C06	ILK	0.006827	0.011161	0.000023	0.014213
C07	ITGA5	0.000769	0.002161	0.003277	0.004007
C08	ITGAV	0.004980	0.008425	0.000511	0.000240
C09	ITGB1	0.084670	0.093003	0.000277	0.046284
C10	JAG1	0.001475	0.006870	0.049606	0.102002
C11	KRT14	0.000005	0.000006	0.005921	0.001310
C12	KRT19	0.000991	0.001333	0.241484	0.021642
D01	KRT7	0.172085	0.505590	0.000097	0.376312
D02	MAP1B	0.000755	0.007236	0.000014	0.000018
D03	MMP2	0.000186	0.002032	0.002339	0.000156
D04	MMP3	0.000009	0.000007	0.000014	0.000018
D05	MMP9	0.000050	0.000214	0.001044	0.000057
D06	MSN	0.019172	0.039987	0.000071	0.000020
D07	MST1R	0.000011	0.000013	0.050299	0.013048
D08	NODAL	0.000005	0.000006	5.502167	0.533416
D09	NOTCH1	0.000549	0.000791	0.000014	0.000125
D10	NUDT13	0.000114	0.000156	0.009291	0.045753
D11	OCLN	0.001780	0.001786	0.000412	0.000056
D12	PDGFRB	0.000005	0.000031	0.000257	0.000018
E01	PLEK2	0.001046	0.011328	0.001740	0.001511
E02	DESI1	0.004351	0.007170	0.067608	0.004787
E03	PTK2	0.004674	0.006899	0.003952	51.150154
E04	PTP4A1	0.065735	0.057960	0.000014	0.000118
E05	RAC1	0.012206	0.014046	0.000436	0.581023
E06	RGS2	0.001709	0.001886	0.000301	0.030325
E07	SERPINE1	0.005353	0.120014	0.021099	0.018841
E08	GEMIN2	0.004656	0.006164	0.000364	1.693491
E09	SMAD2	0.008693	0.010302	0.000099	0.000055
E10	SNAI1	0.000202	0.001077	0.000725	0.010648
E11	SNAI2	0.000023	0.000566	0.084202	0.612734
E12	SNAI3	0.000005	0.000006	0.016980	0.012373
F01	SOX10	0.000005	0.000006	17.267652	7.691864
F02	SPARC	0.000084	0.005538	0.000208	0.124424
F03	SPP1	0.040381	0.279845	0.000014	0.000018
F04	STAT3	0.001973	0.003939	0.092997	0.171943
F05	STEAP1	0.027225	0.014371	0.000014	0.000018
F06	TCF3	0.001397	0.001201	0.017538	0.485205
F07	TCF4	0.000661	0.001302	0.355191	0.004007
F08	TFPI2	0.002131	0.017270	0.000014	0.000018
F09	TGFB1	0.000643	0.000876	0.001789	0.060232
F10	TGFB2	0.001457	0.005430	0.028360	0.002333
F11	TGFB3	0.000019	0.000023	0.498846	0.533416
F12	TIMP1	0.032700	0.047693	0.000045	0.000309
G01	TMEFF1	0.000028	0.000112	0.001178	0.003496
G02	TMEM132A	0.000807	0.002299	0.035980	1.437272
G03	TSPAN13	0.032647	0.027216	0.000104	0.000367
G04	TWIST1	0.006236	0.003471	0.286512	0.013697
G05	VCAN	0.000514	0.001188	0.000608	0.003730
G06	VIM	0.152383	0.290943	0.033185	0.000932
G07	VPS13A	0.001817	0.002113	0.007323	0.000163
G08	WNT11	0.000012	0.000006	0.083814	0.000236
G09	WNT5A	0.000006	0.000006	0.000014	0.000050
G10	WNT5B	0.000005	0.000006	0.010846	0.002333
G11	ZEB1	0.001528	0.002415	0.013602	0.025033
G12	ZEB2	0.000016	0.000095	0.026400	0.607097
H01	ACTB	0.169426	0.245796	53.199225	36.336142
H02	B2M	0.010934	0.027220	0.019060	0.109829
H03	GAPDH	1.000000	1.000000	1.000000	1.000000
H04	HPRT1	0.020687	0.022456	2.602684	4.834388
H05	RPLP0	0.534263	0.593753	9.986644	2.828427

## Sheet: Fold Change
Position	Symbol	Fold Change (comparing to control group)
		Group 1		Group 2		Group 3
		Fold Change	Comments	Fold Change	Comments	Fold Change	Comments
A01	AHNAK	0.60		1.17		3.62
A02	AKT1	1.09	B	0.31	B	1.22	B
A03	BMP1	8.15		0.09	A	0.09	A
A04	BMP2	0.19		0.78	B	11.16	A
A05	BMP7	0.65	B	0.25		0.31
A06	CALD1	69.22	A	17.54	A	158.97	A
A07	CAMK2N1	0.46		0.00	A	0.00	A
A08	CAV2	3.33		0.13		0.02	A
A09	CDH1	0.73		6.61		74.79
A10	CDH2	6.16		2.07		6491.72
A11	COL1A2	1.11	C	2.85		17.79
A12	COL3A1	0.81	B	2934.19	A	22003.03	A
B01	COL5A2	1.24		0.01	A	0.01	A
B02	CTNNB1	1.62		0.05		0.00	A
B03	DSC2	1.77		53.63		38.36
B04	DSP	1.41		0.00	A	0.00	A
B05	EGFR	2.88		0.01	A	0.01	A
B06	ERBB3	0.56		0.03	A	0.04	A
B07	ESR1	0.74	B	7.60		4.04	B
B08	F11R	1.72		0.05	A	0.05	A
B09	FGFBP1	2.68		0.12	A	0.31	A
B10	FN1	1.59		0.00	A	0.00	A
B11	FOXC2	2.50	A	0.12		0.20
B12	FZD7	1.11	C	162.69	A	47.92
C01	GNG11	2.88		0.00	A	0.00	A
C02	GSC	1.55		87.18		5.30
C03	GSK3B	1.59		3.38		5034.56
C04	IGFBP4	0.83		0.06		0.01
C05	IL1RN	1.11	C	4542.72	A	1356.81	A
C06	ILK	1.63		0.00	A	2.08
C07	ITGA5	2.81		4.26		5.21
C08	ITGAV	1.69		0.10		0.05	A
C09	ITGB1	1.10		0.00	A	0.55
C10	JAG1	4.66		33.62		69.13
C11	KRT14	1.11	C	1140.94	A	252.36	A
C12	KRT19	1.34		243.62		21.83
D01	KRT7	2.94		0.00	A	2.19
D02	MAP1B	9.58		0.02	A	0.02	A
D03	MMP2	10.92		12.57		0.84	A
D04	MMP3	0.77	B	1.66	B	2.04	B
D05	MMP9	4.29	A	20.98	A	1.14	B
D06	MSN	2.09		0.00	A	0.00	A
D07	MST1R	1.14	B	4545.80	A	1179.25	A
D08	NODAL	1.11	C	1060275.34	A	102790.03	A
D09	NOTCH1	1.44		0.03	A	0.23	A
D10	NUDT13	1.37	B	81.82	A	402.95	A
D11	OCLN	1.00		0.23	A	0.03	A
D12	PDGFRB	5.76		48.36		3.34
E01	PLEK2	10.83		1.66		1.45
E02	DESI1	1.65		15.54		1.10
E03	PTK2	1.48		0.85		10944.53
E04	PTP4A1	0.88		0.00	A	0.00	A
E05	RAC1	1.15		0.04	A	47.60
E06	RGS2	1.10		0.18	A	17.75
E07	SERPINE1	22.42		3.94		3.52
E08	GEMIN2	1.32		0.08	A	363.69
E09	SMAD2	1.19		0.01	A	0.01	A
E10	SNAI1	5.34		3.59		52.74
E11	SNAI2	24.64	A	3664.03	A	26662.92	A
E12	SNAI3	1.11	C	3272.11	A	2384.28	A
F01	SOX10	1.11	C	3327500.68	A	1482233.04	A
F02	SPARC	65.87	A	2.48		1480.09	A
F03	SPP1	6.93		0.00	A	0.00	A
F04	STAT3	2.00		47.13		87.14
F05	STEAP1	0.53		0.00	A	0.00	A
F06	TCF3	0.86		12.55		347.27
F07	TCF4	1.97		537.23		6.06
F08	TFPI2	8.10		0.01	A	0.01	A
F09	TGFB1	1.36		2.78		93.74
F10	TGFB2	3.73		19.47		1.60
F11	TGFB3	1.24	B	26361.40	A	28188.25	A
F12	TIMP1	1.46		0.00	A	0.01	A
G01	TMEFF1	3.94		41.34	A	122.75	A
G02	TMEM132A	2.85		44.58		1780.66
G03	TSPAN13	0.83		0.00	A	0.01	A
G04	TWIST1	0.56		45.94		2.20
G05	VCAN	2.31		1.18		7.26
G06	VIM	1.91		0.22		0.01
G07	VPS13A	1.16		4.03		0.09	A
G08	WNT11	0.50	B	6824.47	A	19.20
G09	WNT5A	0.97	B	2.44		8.38
G10	WNT5B	1.11	C	2090.08	A	449.65	A
G11	ZEB1	1.58		8.90		16.38
G12	ZEB2	5.80		1615.96	A	37161.26	A
H01	ACTB	1.45		314.00		214.47
H02	B2M	2.49		1.74		10.04
H03	GAPDH	1.00		1.00		1.00
H04	HPRT1	1.09		125.81		233.69
H05	RPLP0	1.11		18.69		5.29

## Sheet: p-value
Position	Symbol	p-value (comparing to control group)
		Group 1	Group 2	Group 3
A01	AHNAK	0.007388	0.161869	0.000453
A02	AKT1	0.763638	0.065799	0.737423
A03	BMP1	0.001708	0.010995	0.010915
A04	BMP2	0.001226	0.317775	0.000434
A05	BMP7	0.192397	0.000218	0.000314
A06	CALD1	0.003896	0.000145	0.000026
A07	CAMK2N1	0.007185	0.000322	0.000327
A08	CAV2	0.000531	0.000265	0.000146
A09	CDH1	0.031211	0.000404	0.000030
A10	CDH2	0.000699	0.165098	0.000000
A11	COL1A2	0.546253	0.000024	0.004578
A12	COL3A1	0.400659	0.000030	0.000033
B01	COL5A2	0.371407	0.005198	0.005220
B02	CTNNB1	0.008578	0.000049	0.000041
B03	DSC2	0.022316	0.000039	0.000016
B04	DSP	0.012695	0.000053	0.000053
B05	EGFR	0.000132	0.000654	0.000659
B06	ERBB3	0.066604	0.002426	0.002495
B07	ESR1	0.475679	0.014216	0.074200
B08	F11R	0.002774	0.000149	0.000151
B09	FGFBP1	0.006142	0.000232	0.001636
B10	FN1	0.005407	0.000024	0.000024
B11	FOXC2	0.007968	0.001133	0.001618
B12	FZD7	0.546253	0.000001	0.000237
C01	GNG11	0.004455	0.000000	0.000000
C02	GSC	0.042108	0.023658	0.019876
C03	GSK3B	0.000094	0.000140	0.000000
C04	IGFBP4	0.098107	0.000098	0.000071
C05	IL1RN	0.546253	0.003427	0.000000
C06	ILK	0.021892	0.000559	0.000500
C07	ITGA5	0.008229	0.000691	0.000056
C08	ITGAV	0.008718	0.000836	0.000664
C09	ITGB1	0.585553	0.001342	0.021334
C10	JAG1	0.000109	0.000003	0.000102
C11	KRT14	0.546253	0.000235	0.000058
C12	KRT19	0.599847	0.000014	0.000052
D01	KRT7	0.018692	0.000000	0.000001
D02	MAP1B	0.001179	0.002612	0.002655
D03	MMP2	0.003991	0.000001	0.517358
D04	MMP3	0.500482	0.718121	0.432633
D05	MMP9	0.096120	0.000052	0.272889
D06	MSN	0.004650	0.000003	0.000003
D07	MST1R	0.510267	0.000036	0.000001
D08	NODAL	0.546253	0.000002	0.000000
D09	NOTCH1	0.005003	0.000211	0.000516
D10	NUDT13	0.065403	0.000071	0.000022
D11	OCLN	0.993024	0.000361	0.000147
D12	PDGFRB	0.026921	0.001490	0.000036
E01	PLEK2	0.001803	0.000752	0.021604
E02	DESI1	0.008268	0.000017	0.302310
E03	PTK2	0.007273	0.136537	0.000000
E04	PTP4A1	0.175582	0.000131	0.000132
E05	RAC1	0.304135	0.000079	0.000000
E06	RGS2	0.767066	0.013355	0.000023
E07	SERPINE1	0.005914	0.000314	0.000862
E08	GEMIN2	0.129708	0.000044	0.000001
E09	SMAD2	0.146343	0.000099	0.000097
E10	SNAI1	0.001287	0.000481	0.001232
E11	SNAI2	0.001012	0.000000	0.000000
E12	SNAI3	0.546253	0.000011	0.000072
F01	SOX10	0.546253	0.000008	0.000001
F02	SPARC	0.000108	0.006383	0.000000
F03	SPP1	0.000211	0.000000	0.000000
F04	STAT3	0.033794	0.000098	0.000079
F05	STEAP1	0.011029	0.000650	0.000650
F06	TCF3	0.333721	0.000139	0.000009
F07	TCF4	0.003606	0.000047	0.000099
F08	TFPI2	0.000347	0.000383	0.000385
F09	TGFB1	0.002685	0.000063	0.000021
F10	TGFB2	0.002062	0.000004	0.047407
F11	TGFB3	0.344305	0.000003	0.000016
F12	TIMP1	0.021552	0.000001	0.000001
G01	TMEFF1	0.002189	0.000448	0.000006
G02	TMEM132A	0.000614	0.000166	0.000000
G03	TSPAN13	0.017770	0.000009	0.000010
G04	TWIST1	0.000302	0.000004	0.000058
G05	VCAN	0.022329	0.239018	0.000416
G06	VIM	0.041458	0.001117	0.000440
G07	VPS13A	0.078407	0.003438	0.000001
G08	WNT11	0.093391	0.000207	0.030975
G09	WNT5A	0.879751	0.001865	0.001597
G10	WNT5B	0.546253	0.000015	0.000198
G11	ZEB1	0.006254	0.000010	0.000012
G12	ZEB2	0.031575	0.000006	0.000279
H01	ACTB	0.026899	0.000000	0.000036
H02	B2M	0.017727	0.021280	0.000955
H03	GAPDH	N/A	N/A	N/A
H04	HPRT1	0.358969	0.000005	0.000004
H05	RPLP0	0.549429	0.000002	0.000162

## Sheet: Fold Regulation
Position	Symbol	Up-Down Regulation (comparing to control group)
		Group 1		Group 2		Group 3
		Fold Regulation	Comments	Fold Regulation	Comments	Fold Regulation	Comments
A01	AHNAK	-1.67		1.17		3.62
A02	AKT1	1.09	B	-3.21	B	1.22	B
A03	BMP1	8.15		-10.76	A	-10.76	A
A04	BMP2	-5.40		-1.28	B	11.16	A
A05	BMP7	-1.55	B	-3.94		-3.21
A06	CALD1	69.22	A	17.54	A	158.97	A
A07	CAMK2N1	-2.17		-581.62	A	-203.74	A
A08	CAV2	3.33		-7.59		-44.22	A
A09	CDH1	-1.38		6.61		74.79
A10	CDH2	6.16		2.07		6491.72
A11	COL1A2	1.11	C	2.85		17.79
A12	COL3A1	-1.24	B	2934.19	A	22003.03	A
B01	COL5A2	1.24		-148.96	A	-119.60	A
B02	CTNNB1	1.62		-21.90		-251.85	A
B03	DSC2	1.77		53.63		38.36
B04	DSP	1.41		-535.57	A	-437.04	A
B05	EGFR	2.88		-109.74	A	-91.86	A
B06	ERBB3	-1.80		-30.71	A	-25.06	A
B07	ESR1	-1.35	B	7.60		4.04	B
B08	F11R	1.72		-19.57	A	-20.31	A
B09	FGFBP1	2.68		-8.04	A	-3.21	A
B10	FN1	1.59		-1374.82	A	-1886.76	A
B11	FOXC2	2.50	A	-8.01		-5.13
B12	FZD7	1.11	C	162.69	A	47.92
C01	GNG11	2.88		-1088.63	A	-1083.61	A
C02	GSC	1.55		87.18		5.30
C03	GSK3B	1.59		3.38		5034.56
C04	IGFBP4	-1.20		-16.07		-79.33
C05	IL1RN	1.11	C	4542.72	A	1356.81	A
C06	ILK	1.63		-301.38	A	2.08
C07	ITGA5	2.81		4.26		5.21
C08	ITGAV	1.69		-9.74		-20.73	A
C09	ITGB1	1.10		-306.13	A	-1.83
C10	JAG1	4.66		33.62		69.13
C11	KRT14	1.11	C	1140.94	A	252.36	A
C12	KRT19	1.34		243.62		21.83
D01	KRT7	2.94		-1780.25	A	2.19
D02	MAP1B	9.58		-52.20	A	-42.59	A
D03	MMP2	10.92		12.57		-1.19	A
D04	MMP3	-1.30	B	1.66	B	2.04	B
D05	MMP9	4.29	A	20.98	A	1.14	B
D06	MSN	2.09		-269.06	A	-954.41	A
D07	MST1R	1.14	B	4545.80	A	1179.25	A
D08	NODAL	1.11	C	1060275.34	A	102790.03	A
D09	NOTCH1	1.44		-37.94	A	-4.40	A
D10	NUDT13	1.37	B	81.82	A	402.95	A
D11	OCLN	1.00		-4.32	A	-31.69	A
D12	PDGFRB	5.76		48.36		3.34
E01	PLEK2	10.83		1.66		1.45
E02	DESI1	1.65		15.54		1.10
E03	PTK2	1.48		-1.18		10944.53
E04	PTP4A1	-1.13		-4543.17	A	-558.78	A
E05	RAC1	1.15		-28.00	A	47.60
E06	RGS2	1.10		-5.67	A	17.75
E07	SERPINE1	22.42		3.94		3.52
E08	GEMIN2	1.32		-12.79	A	363.69
E09	SMAD2	1.19		-87.47	A	-157.31	A
E10	SNAI1	5.34		3.59		52.74
E11	SNAI2	24.64	A	3664.03	A	26662.92	A
E12	SNAI3	1.11	C	3272.11	A	2384.28	A
F01	SOX10	1.11	C	3327500.68	A	1482233.04	A
F02	SPARC	65.87	A	2.48		1480.09	A
F03	SPP1	6.93		-2790.85	A	-2277.38	A
F04	STAT3	2.00		47.13		87.14
F05	STEAP1	-1.89		-1881.59	A	-1535.41	A
F06	TCF3	-1.16		12.55		347.27
F07	TCF4	1.97		537.23		6.06
F08	TFPI2	8.10		-147.29	A	-120.19	A
F09	TGFB1	1.36		2.78		93.74
F10	TGFB2	3.73		19.47		1.60
F11	TGFB3	1.24	B	26361.40	A	28188.25	A
F12	TIMP1	1.46		-723.47	A	-105.82	A
G01	TMEFF1	3.94		41.34	A	122.75	A
G02	TMEM132A	2.85		44.58		1780.66
G03	TSPAN13	-1.20		-315.12	A	-89.04	A
G04	TWIST1	-1.80		45.94		2.20
G05	VCAN	2.31		1.18		7.26
G06	VIM	1.91		-4.59		-163.42
G07	VPS13A	1.16		4.03		-11.18	A
G08	WNT11	-2.01	B	6824.47	A	19.20
G09	WNT5A	-1.04	B	2.44		8.38
G10	WNT5B	1.11	C	2090.08	A	449.65	A
G11	ZEB1	1.58		8.90		16.38
G12	ZEB2	5.80		1615.96	A	37161.26	A
H01	ACTB	1.45		314.00		214.47
H02	B2M	2.49		1.74		10.04
H03	GAPDH	1.00		1.00		1.00
H04	HPRT1	1.09		125.81		233.69
H05	RPLP0	1.11		18.69		5.29

## Sheet: Fold change (sorted)
		Fold Regulation	p value	Comments
A06	CALD1	69.22	0.003896	A
F02	SPARC	65.87	0.000108	A
E11	SNAI2	24.64	0.001012	A
E07	SERPINE1	22.42	0.005914
D03	MMP2	10.92	0.003991
E01	PLEK2	10.83	0.001803
D02	MAP1B	9.58	0.001179
A03	BMP1	8.15	0.001708
F08	TFPI2	8.1	0.000347
F03	SPP1	6.93	0.000211
A10	CDH2	6.16	0.000699
G12	ZEB2	5.8	0.031575
D12	PDGFRB	5.76	0.026921
E10	SNAI1	5.34	0.001287
C10	JAG1	4.66	0.000109
D05	MMP9	4.29	0.09612	A
G01	TMEFF1	3.94	0.002189
F10	TGFB2	3.73	0.002062
A08	CAV2	3.33	0.000531
D01	KRT7	2.94	0.018692
B05	EGFR	2.88	0.000132
C01	GNG11	2.88	0.004455
G02	TMEM132A	2.85	0.000614
C07	ITGA5	2.81	0.008229
B09	FGFBP1	2.68	0.006142
B11	FOXC2	2.5	0.007968	A
H02	B2M	2.49	0.017727	HKG
G05	VCAN	2.31	0.022329
D06	MSN	2.09	0.00465
F04	STAT3	2	0.033794
F07	TCF4	1.97	0.003606
G06	VIM	1.91	0.041458
B03	DSC2	1.77	0.022316
B08	F11R	1.72	0.002774
C08	ITGAV	1.69	0.008718
E02	DESI1	1.65	0.008268
C06	ILK	1.63	0.021892
B02	CTNNB1	1.62	0.008578
B10	FN1	1.59	0.005407
C03	GSK3B	1.59	9.4e-05
G11	ZEB1	1.58	0.006254
C02	GSC	1.55	0.042108
E03	PTK2	1.48	0.007273
F12	TIMP1	1.46	0.021552
H01	ACTB	1.45	0.026899	HKG
D09	NOTCH1	1.44	0.005003
B04	DSP	1.41	0.012695
F09	TGFB1	1.36	0.002685
C12	KRT19	1.34	0.599847
E08	GEMIN2	1.32	0.129708
B01	COL5A2	1.24	0.371407
E09	SMAD2	1.19	0.146343
G07	VPS13A	1.16	0.078407
E05	RAC1	1.15	0.304135
H05	RPLP0	1.11	0.549429	HKG
C09	ITGB1	1.1	0.585553
E06	RGS2	1.1	0.767066
H04	HPRT1	1.09	0.358969	HKG
D11	OCLN	1	0.993024
H03	GAPDH	1	N/A	HKG
E04	PTP4A1	-1.13	0.175582
F06	TCF3	-1.16	0.333721
C04	IGFBP4	-1.2	0.098107
G03	TSPAN13	-1.2	0.01777
A09	CDH1	-1.38	0.031211
A01	AHNAK	-1.67	0.007388
B06	ERBB3	-1.8	0.066604
G04	TWIST1	-1.8	0.000302
F05	STEAP1	-1.89	0.011029
A07	CAMK2N1	-2.17	0.007185
A04	BMP2	-5.4	0.001226
