# Supplementary material for: Elevated expression levels of the protein kinase DYRK1B induce mesenchymal features in A549 lung cancer cells
Source: BMC Cancer. 2024 Oct 31;24:1341. doi: 10.1186/s12885-024-13057-0 (PMC11529244; doi:10.1186/s12885-024-13057-0)
Supplement: Supplementary file 3 — Supplementary Material 3: Additional file 3 (XLSX): EMT array data table for DYRK1B-Y273F. [file 12885_2024_13057_MOESM3_ESM.xlsx]

## Sheet: Definitions
Comments:
A: This gene's average threshold cycle is relatively high (> 30) in either the control or the test sample, and is reasonably low in the other sample (< 30).
These data mean that the gene's expression is relatively low in one sample and reasonably detected in the other sample suggesting that the actual fold-change value is at least as large as the calculated and reported fold-change result.
This fold-change result may also have greater variations if p value > 0.05; therefore, it is important to have a sufficient number of biological replicates to validate the result for this gene.
B: This gene's average threshold cycle is relatively high (> 30), meaning that its relative expression level is low, in both control and test samples, and the p-value for the fold-change is either unavailable or relatively high (p > 0.05).
This fold-change result may also have greater variations; therefore, it is important to have a sufficient number of biological replicates to validate the result for this gene.
C: This gene's average threshold cycle is either not determined or greater than the defined cut-off (deault 35), in both samples meaning that its expression was undetected, making this fold-change result erroneous and un-interpretable.
Fold Change & Fold Regulation:
Fold-Change (2^(- Delta Delta Cq)) is the normalized gene expression (2^(- Delta Cq)) in the Test Sample divided the normalized gene expression (2^(- Delta Cq)) in the Control Sample.
Fold-Regulation represents fold-change results in a biologically meaningful way. Fold-change values greater than one indicate a positive- or an up-regulation, and the fold-regulation is equal to the fold-change.
Fold-change values less than one indicate a negative or down-regulation, and the fold-regulation is the negative inverse of the fold-change.
Fold-change and fold-regulation values greater than 2 are indicated in red; fold-change values less than 0.5 and fold-regulation values less than -2 are indicated in blue.
p-value:
The p values are calculated based on a Student's t-test of the replicate 2^(- Delta Cq) values for each gene in the control group and treatment groups, and p values less than 0.05 are indicated in red.

## Sheet: Gene Table
PCR Panel Catalog #:	SBHS-090Z
Position	Symbol	Description	Assay Catalog
A01	AHNAK	AHNAK nucleoprotein	SBH0115423
A02	AKT1	AKT serine/threonine kinase 1	SBH0095396
A03	BMP1	bone morphogenetic protein 1	SBH1219801
A04	BMP2	bone morphogenetic protein 2	SBH1219802
A05	BMP7	bone morphogenetic protein 7	SBH1219806
A06	CALD1	caldesmon 1	SBH0414365
A07	CAMK2N1	calcium/calmodulin dependent protein kinase II inhibitor 1	SBH1219821
A08	CAV2	caveolin 2	SBH0607858
A09	CDH1	cadherin 1	SBH1219869
A10	CDH2	cadherin 2	SBH1219870
A11	COL1A2	collagen type I alpha 2 chain	SBH0096733
A12	COL3A1	collagen type III alpha 1 chain	SBH0521348
B01	COL5A2	collagen type V alpha 2 chain	SBH1219899
B02	CTNNB1	catenin beta 1	SBH0588482
B03	DSC2	desmocollin 2	SBH1219959
B04	DSP	desmoplakin	SBH1219960
B05	EGFR	epidermal growth factor receptor	SBH1219970
B06	ERBB3	erb-b2 receptor tyrosine kinase 3	SBH1219981
B07	ESR1	estrogen receptor 1	SBH0125383
B08	F11R	F11 receptor	SBH1219988
B09	FGFBP1	fibroblast growth factor binding protein 1	SBH0619645
B10	FN1	fibronectin 1	SBH1220003
B11	FOXC2	forkhead box C2	SBH1220006
B12	FZD7	frizzled class receptor 7	SBH0357958
C01	GNG11	G protein subunit gamma 11	SBH0478483
C02	GSC	goosecoid homeobox	SBH1220040
C03	GSK3B	glycogen synthase kinase 3 beta	SBH0579883
C04	IGFBP4	insulin like growth factor binding protein 4	SBH1220093
C05	IL1RN	interleukin 1 receptor antagonist	SBH0473919
C06	ILK	integrin linked kinase	SBH0381135
C07	ITGA5	integrin subunit alpha 5	SBH1220133
C08	ITGAV	integrin subunit alpha V	SBH0064907
C09	ITGB1	integrin subunit beta 1	SBH1220136
C10	JAG1	jagged 1	SBH0407654
C11	KRT14	keratin 14	SBH1220158
C12	KRT19	keratin 19	SBH1220159
D01	KRT7	keratin 7	SBH1220160
D02	MAP1B	microtubule associated protein 1B	SBH1220187
D03	MMP2	matrix metallopeptidase 2	SBH1220222
D04	MMP3	matrix metallopeptidase 3	SBH1220223
D05	MMP9	matrix metallopeptidase 9	SBH0471278
D06	MSN	moesin	SBH1220230
D07	MST1R	macrophage stimulating 1 receptor	SBH0127162
D08	NODAL	nodal growth differentiation factor	SBH0463463
D09	NOTCH1	notch 1	SBH0615258
D10	NUDT13	nudix hydrolase 13	SBH0402961
D11	OCLN	occludin	SBH1220284
D12	PDGFRB	platelet derived growth factor receptor beta	SBH1220293
E01	PLEK2	pleckstrin 2	SBH1220316
E02	DESI1	desumoylating isopeptidase 1	SBH1219945
E03	PTK2	protein tyrosine kinase 2	SBH1220345
E04	PTP4A1	protein tyrosine phosphatase type IVA, member 1	SBH0121737
E05	RAC1	Rac family small GTPase 1	SBH1220352
E06	RGS2	regulator of G protein signaling 2	SBH1220366
E07	SERPINE1	serpin family E member 1	SBH1220389
E08	GEMIN2	gem nuclear organelle associated protein 2	SBH0401216
E09	SMAD2	SMAD family member 2	SBH1220405
E10	SNAI1	snail family transcriptional repressor 1	SBH1220409
E11	SNAI2	snail family transcriptional repressor 2	SBH1220410
E12	SNAI3	snail family transcriptional repressor 3	SBH1220411
F01	SOX10	SRY-box 10	SBH1220416
F02	SPARC	secreted protein acidic and cysteine rich	SBH1220420
F03	SPP1	secreted phosphoprotein 1	SBH0180162
F04	STAT3	signal transducer and activator of transcription 3	SBH0341614
F05	STEAP1	STEAP family member 1	SBH1220425
F06	TCF3	transcription factor 3	SBH0362567
F07	TCF4	transcription factor 4	SBH0089633
F08	TFPI2	tissue factor pathway inhibitor 2	SBH0102008
F09	TGFB1	transforming growth factor beta 1	SBH1220443
F10	TGFB2	transforming growth factor beta 2	SBH1220444
F11	TGFB3	transforming growth factor beta 3	SBH0179529
F12	TIMP1	TIMP metallopeptidase inhibitor 1	SBH1220454
G01	TMEFF1	transmembrane protein with EGF like and two follistatin like domains 1	SBH1220467
G02	TMEM132A	transmembrane protein 132A	SBH0430856
G03	TSPAN13	tetraspanin 13	SBH0198926
G04	TWIST1	twist family bHLH transcription factor 1	SBH1220496
G05	VCAN	versican	SBH1220516
G06	VIM	vimentin	SBH1220518
G07	VPS13A	vacuolar protein sorting 13 homolog A	SBH1220520
G08	WNT11	Wnt family member 11	SBH1220528
G09	WNT5A	Wnt family member 5A	SBH0548767
G10	WNT5B	Wnt family member 5B	SBH1220534
G11	ZEB1	zinc finger E-box binding homeobox 1	SBH0357652
G12	ZEB2	zinc finger E-box binding homeobox 2	SBH1220542
H01	ACTB	actin beta	SBH1220543
H02	B2M	beta-2-microglobulin	SBH1220550
H03	GAPDH	glyceraldehyde-3-phosphate dehydrogenase	SBH1220545
H04	HPRT1	hypoxanthine phosphoribosyltransferase 1	SBH1220546
H05	RPLP0	ribosomal protein lateral stalk subunit P0	SBH1220553
H06	HGDC	Human Genomic DNA Contamination	SBH1218553
H07	QIC	QuantiNova Internal Control	SBH1218551
H08	QIC	QuantiNova Internal Control	SBH1218551
H09	QIC	QuantiNova Internal Control	SBH1218551
H10	PPC	Positive PCR Control	SBH1218550
H11	PPC	Positive PCR Control	SBH1218550
H12	PPC	Positive PCR Control	SBH1218550

## Sheet: Average Cq
Position	Symbol	AVG Cq				Standard Deviation
		Control Group	Group 1	Group 2	Group 3	Control Group	Group 1	Group 2	Group 3
A01	AHNAK	28.05	27.49	28.38	27.66	0.232903	0.078237	0.345478	0.152095
A02	AKT1	30.32	30.03	30.05	31.05	0.279045	1.005667	1.536141	1.884451
A03	BMP1	30.05	29.80	26.92	29.60	0.493257	0.621274	0.604769	0.780539
A04	BMP2	30.47	30.70	32.96	30.68	0.207117	0.333572	0.061602	0.351986
A05	BMP7	31.98	31.54	32.21	32.29	0.692935	0.194124	0.779224	0.278175
A06	CALD1	31.73	31.94	25.97	31.03	0.332322	0.466237	0.338416	0.159398
A07	CAMK2N1	24.29	24.34	25.60	24.42	0.081939	0.100388	0.741266	0.274829
A08	CAV2	24.17	24.11	22.52	23.85	0.188956	0.225753	0.355570	0.151289
A09	CDH1	25.26	25.10	25.70	25.37	0.328585	0.093190	0.620003	0.352348
A10	CDH2	25.79	26.43	23.95	25.32	0.313512	1.447177	0.344007	0.053283
A11	COL1A2	33.00	33.00	33.00	33.00	0.000000	0.000000	0.000000	0.000000
A12	COL3A1	33.00	33.00	33.00	32.85	0.000000	0.000000	0.000000	0.268045
B01	COL5A2	23.81	23.76	23.60	23.53	0.471201	0.575657	0.519562	0.470525
B02	CTNNB1	23.36	23.20	22.64	23.11	0.384266	0.254518	0.266704	0.303151
B03	DSC2	29.64	29.54	28.87	29.99	0.481808	0.082373	0.432344	0.786292
B04	DSP	24.53	24.46	24.11	24.58	0.578356	0.117506	0.486761	0.376979
B05	EGFR	27.04	26.71	25.32	26.88	0.537947	0.347582	0.343456	0.374109
B06	ERBB3	29.13	28.58	29.57	29.52	0.596867	0.398572	0.861260	0.653629
B07	ESR1	33.00	33.00	33.00	33.00	0.000000	0.000000	0.000000	0.000000
B08	F11R	26.90	26.44	25.80	26.98	0.370565	0.093941	0.441611	0.215846
B09	FGFBP1	31.17	29.22	27.94	30.29	0.161451	0.133671	0.711313	0.071880
B10	FN1	22.74	22.34	21.81	22.56	0.354566	0.112588	0.509288	0.364880
B11	FOXC2	32.03	30.25	29.07	30.58	0.878638	0.393749	0.238445	0.363997
B12	FZD7	33.00	33.00	33.00	33.00	0.000000	0.000000	0.000000	0.000000
C01	GNG11	23.06	23.15	21.76	22.88	0.151372	0.161461	0.435461	0.438114
C02	GSC	33.00	33.00	33.00	33.00	0.000000	0.000000	0.000000	0.000000
C03	GSK3B	24.62	24.46	23.94	24.48	0.460727	0.097275	0.380061	0.288781
C04	IGFBP4	21.96	21.65	22.06	21.91	0.349050	0.008374	0.324177	0.247386
C05	IL1RN	33.00	33.00	33.00	33.00	0.000000	0.000000	0.000000	0.000000
C06	ILK	24.74	24.64	24.07	24.64	0.416808	0.266094	0.303310	0.191140
C07	ITGA5	27.74	27.79	26.44	27.88	0.225642	0.449662	0.160966	0.253108
C08	ITGAV	25.16	25.09	24.48	25.27	0.219728	0.178319	0.256159	0.212401
C09	ITGB1	21.22	21.01	21.02	21.09	0.276104	0.329954	0.436146	0.249564
C10	JAG1	26.96	26.85	24.77	26.58	0.296022	0.227660	0.317517	0.294811
C11	KRT14	33.00	33.00	33.00	33.00	0.000000	0.000000	0.000000	0.000000
C12	KRT19	27.19	27.42	27.14	27.14	0.310901	1.076371	0.823463	0.319033
D01	KRT7	20.25	19.98	18.57	19.59	0.382639	0.166730	0.286924	0.101984
D02	MAP1B	27.83	27.81	24.70	27.34	0.460112	0.369425	0.605332	0.220952
D03	MMP2	29.14	29.84	26.53	28.48	0.526408	0.210586	0.162688	0.221803
D04	MMP3	33.00	32.94	33.00	33.00	0.000000	0.110202	0.000000	0.000000
D05	MMP9	31.72	31.74	29.78	32.05	0.532498	0.329910	0.620059	0.086036
D06	MSN	23.33	23.15	22.23	23.06	0.545380	0.173653	0.191975	0.293684
D07	MST1R	33.00	33.00	33.00	33.00	0.000000	0.000000	0.000000	0.000000
D08	NODAL	33.00	33.00	33.00	33.00	0.000000	0.000000	0.000000	0.000000
D09	NOTCH1	28.54	28.28	27.89	28.10	0.341823	0.327910	0.372936	0.318147
D10	NUDT13	31.16	30.55	30.23	30.84	0.285748	0.249436	0.582536	0.455168
D11	OCLN	27.00	26.58	26.72	27.39	0.597803	0.272623	0.373389	0.397489
D12	PDGFRB	33.00	33.00	32.56	33.00	0.000000	0.000000	0.765254	0.000000
E01	PLEK2	27.79	27.35	24.05	27.14	0.310368	0.187625	0.261927	0.183428
E02	DESI1	25.57	25.29	24.71	25.45	0.412401	0.075919	0.298818	0.384822
E03	PTK2	25.55	25.19	24.77	25.41	0.594880	0.277192	0.458802	0.451568
E04	PTP4A1	21.52	21.37	21.70	21.42	0.362994	0.141103	0.390651	0.225385
E05	RAC1	24.01	23.80	23.74	23.89	0.267973	0.195653	0.507190	0.430483
E06	RGS2	27.01	26.64	26.64	26.59	0.371669	0.532205	0.428548	0.633173
E07	SERPINE1	25.10	24.99	20.65	24.40	0.417118	0.228461	0.141053	0.201776
E08	GEMIN2	25.30	25.19	24.93	24.96	0.158996	0.096177	0.290166	0.235233
E09	SMAD2	24.46	24.29	24.19	24.39	0.514881	0.168925	0.247212	0.179839
E10	SNAI1	29.90	29.72	27.45	29.44	0.160200	0.513713	0.311978	0.010798
E11	SNAI2	32.80	32.57	28.38	32.16	0.189226	0.750602	0.150578	0.111091
E12	SNAI3	33.00	33.00	33.00	33.00	0.000000	0.000000	0.000000	0.000000
F01	SOX10	33.00	33.00	33.00	33.00	0.000000	0.000000	0.000000	0.000000
F02	SPARC	30.75	30.98	25.09	29.73	0.261374	0.447011	0.359158	0.346133
F03	SPP1	22.36	22.07	19.43	22.01	0.247639	0.156508	0.519631	0.250809
F04	STAT3	26.57	26.43	25.58	26.56	0.722965	0.486036	0.522614	0.762296
F05	STEAP1	22.66	22.64	23.71	22.49	0.357745	0.175639	0.514350	0.485648
F06	TCF3	27.25	26.93	27.29	27.11	0.306340	0.336866	0.383123	0.201305
F07	TCF4	27.52	28.01	27.17	27.15	0.140977	0.171307	0.267116	0.095620
F08	TFPI2	25.94	26.32	23.44	25.85	0.016953	0.119549	0.319437	0.228591
F09	TGFB1	28.41	28.05	27.75	28.32	0.541997	0.264636	0.400243	0.165855
F10	TGFB2	26.91	26.87	25.11	26.69	0.281906	0.287300	0.499062	0.050472
F11	TGFB3	33.00	32.99	32.84	33.00	0.000000	0.013536	0.281774	0.000000
F12	TIMP1	22.66	22.38	21.98	22.39	0.161145	0.172508	0.323936	0.248345
G01	TMEFF1	33.00	32.54	30.71	32.49	0.000000	0.219164	0.469586	0.101456
G02	TMEM132A	27.96	27.72	26.35	27.62	0.147603	0.376549	0.294965	0.264891
G03	TSPAN13	22.70	22.38	22.79	22.66	0.386189	0.090194	0.428029	0.376936
G04	TWIST1	25.06	24.77	25.76	25.11	0.413469	0.146501	0.346773	0.389392
G05	VCAN	29.25	28.37	27.31	28.88	0.525416	0.364898	0.731413	0.573666
G06	VIM	20.44	20.16	19.37	20.21	0.427185	0.187773	0.036522	0.196429
G07	VPS13A	26.76	26.55	26.48	26.67	0.386001	0.183193	0.255068	0.514942
G08	WNT11	33.00	33.00	33.00	33.00	0.000000	0.000000	0.000000	0.000000
G09	WNT5A	32.94	33.00	33.00	33.00	0.101011	0.000000	0.000000	0.000000
G10	WNT5B	33.00	33.00	33.00	33.00	0.000000	0.000000	0.000000	0.000000
G11	ZEB1	27.04	26.80	26.28	26.81	0.265817	0.183413	0.241451	0.258655
G12	ZEB2	33.00	32.96	30.96	33.00	0.000000	0.060747	0.868559	0.000000
H01	ACTB	20.63	20.01	19.61	20.53	0.557862	0.367239	0.536293	0.560150
H02	B2M	24.05	23.96	22.79	23.64	0.122267	0.316707	0.697545	0.512555
H03	GAPDH	17.72	17.44	17.59	17.97	0.351517	0.152580	0.398617	0.262094
H04	HPRT1	23.38	23.04	23.07	23.07	0.385463	0.119298	0.309185	0.289987
H05	RPLP0	18.42	18.35	18.34	18.11	0.322231	0.459145	0.247579	0.462096

## Sheet: Average Delta(Cq)
Position	Symbol	AVG Delta(Cq) (Cq(GOI) - Ave Cq(HKG))				Standard Deviation
		Control Group	Group 1	Group 2	Group 3	Control Group	Group 1	Group 2	Group 3
A01	AHNAK	10.33	10.05	10.79	9.68	0.174453	0.197805	0.084103	0.110085
A02	AKT1	12.60	12.59	12.46	13.08	0.171582	0.917529	1.140182	1.815681
A03	BMP1	12.33	12.36	9.33	11.62	0.181959	0.559220	0.271583	0.653729
A04	BMP2	12.75	13.26	15.38	12.71	0.158641	0.250339	0.381779	0.264092
A05	BMP7	14.26	14.10	14.62	14.31	0.350199	0.144105	0.525027	0.074880
A06	CALD1	14.00	14.49	8.38	13.06	0.056821	0.437044	0.430549	0.128807
A07	CAMK2N1	6.57	6.89	8.01	6.45	0.269597	0.221736	0.343726	0.128728
A08	CAV2	6.45	6.67	4.93	5.87	0.171218	0.171378	0.170090	0.367671
A09	CDH1	7.54	7.65	8.11	7.40	0.047487	0.083631	0.256524	0.100172
A10	CDH2	8.07	8.98	6.36	7.35	0.129876	1.369210	0.087687	0.286776
A11	COL1A2	15.28	15.56	15.41	15.03	0.351517	0.152580	0.398617	0.262094
A12	COL3A1	15.28	15.56	15.41	14.87	0.351517	0.152580	0.398617	0.169636
B01	COL5A2	6.09	6.31	6.01	5.56	0.131889	0.498707	0.167376	0.303004
B02	CTNNB1	5.64	5.75	5.06	5.13	0.041456	0.131491	0.189477	0.081629
B03	DSC2	11.92	12.10	11.28	12.02	0.356907	0.100886	0.322335	0.557960
B04	DSP	6.80	7.01	6.52	6.61	0.279701	0.133726	0.135163	0.158135
B05	EGFR	9.32	9.26	7.74	8.91	0.191872	0.269116	0.065876	0.130284
B06	ERBB3	11.41	11.14	11.98	11.55	0.278787	0.358965	0.484357	0.490814
B07	ESR1	15.28	15.56	15.41	15.03	0.351517	0.152580	0.398617	0.262094
B08	F11R	9.18	8.99	8.21	9.00	0.138961	0.166399	0.121537	0.085548
B09	FGFBP1	13.45	11.77	10.35	12.32	0.256723	0.155190	0.313663	0.243263
B10	FN1	5.02	4.89	4.22	4.59	0.293017	0.110060	0.152660	0.186550
B11	FOXC2	14.31	12.81	11.48	12.61	1.228300	0.249083	0.287334	0.507415
B12	FZD7	15.28	15.56	15.41	15.03	0.351517	0.152580	0.398617	0.262094
C01	GNG11	5.33	5.70	4.18	4.91	0.200248	0.008964	0.304051	0.283363
C02	GSC	15.28	15.56	15.41	15.03	0.351517	0.152580	0.398617	0.262094
C03	GSK3B	6.90	7.02	6.35	6.51	0.182334	0.076248	0.034254	0.046307
C04	IGFBP4	4.24	4.21	4.47	3.94	0.150235	0.150122	0.161392	0.245109
C05	IL1RN	15.28	15.56	15.41	15.03	0.351517	0.152580	0.398617	0.262094
C06	ILK	7.02	7.19	6.49	6.66	0.101713	0.243031	0.222715	0.079743
C07	ITGA5	10.02	10.34	8.85	9.91	0.238483	0.444737	0.269271	0.340284
C08	ITGAV	7.44	7.65	6.89	7.29	0.198782	0.240467	0.147772	0.100716
C09	ITGB1	3.50	3.56	3.43	3.11	0.127488	0.306877	0.176042	0.045192
C10	JAG1	9.24	9.40	7.19	8.61	0.063422	0.109590	0.127632	0.459245
C11	KRT14	15.28	15.56	15.41	15.03	0.351517	0.152580	0.398617	0.262094
C12	KRT19	9.46	9.98	9.55	9.17	0.556985	1.001090	0.425105	0.357717
D01	KRT7	2.52	2.54	0.98	1.62	0.098798	0.014903	0.442094	0.160595
D02	MAP1B	10.11	10.37	7.11	9.37	0.311602	0.361534	0.256818	0.045086
D03	MMP2	11.42	12.39	8.94	10.51	0.273431	0.091313	0.366171	0.218801
D04	MMP3	15.28	15.49	15.41	15.03	0.351517	0.231434	0.398617	0.262094
D05	MMP9	14.00	14.29	12.19	14.07	0.227392	0.177510	0.913569	0.347692
D06	MSN	5.61	5.70	4.64	5.09	0.193873	0.064573	0.218723	0.113460
D07	MST1R	15.28	15.56	15.41	15.03	0.351517	0.152580	0.398617	0.262094
D08	NODAL	15.28	15.56	15.41	15.03	0.351517	0.152580	0.398617	0.262094
D09	NOTCH1	10.82	10.83	10.30	10.13	0.157474	0.190114	0.028091	0.057374
D10	NUDT13	13.44	13.10	12.65	12.87	0.142070	0.138049	0.247144	0.298337
D11	OCLN	9.28	9.13	9.13	9.42	0.251651	0.174898	0.054901	0.238240
D12	PDGFRB	15.28	15.56	14.97	15.03	0.351517	0.152580	0.595975	0.262094
E01	PLEK2	10.07	9.90	6.46	9.17	0.126920	0.035299	0.311072	0.105261
E02	DESI1	7.85	7.84	7.12	7.48	0.136887	0.123338	0.191794	0.163723
E03	PTK2	7.83	7.74	7.18	7.44	0.260527	0.216017	0.060240	0.191214
E04	PTP4A1	3.80	3.93	4.11	3.45	0.172563	0.167661	0.077504	0.102768
E05	RAC1	6.29	6.36	6.15	5.92	0.322586	0.144936	0.266968	0.261971
E06	RGS2	9.29	9.19	9.05	8.62	0.149945	0.498280	0.127860	0.544753
E07	SERPINE1	7.38	7.55	3.06	6.43	0.091398	0.119678	0.422823	0.260153
E08	GEMIN2	7.58	7.75	7.34	6.98	0.289080	0.118366	0.332810	0.166116
E09	SMAD2	6.74	6.85	6.60	6.42	0.247277	0.154272	0.167159	0.129538
E10	SNAI1	12.18	12.27	9.86	11.47	0.228721	0.361376	0.254613	0.271258
E11	SNAI2	15.08	15.12	10.79	14.19	0.298831	0.598225	0.262285	0.263136
E12	SNAI3	15.28	15.56	15.41	15.03	0.351517	0.152580	0.398617	0.262094
F01	SOX10	15.28	15.56	15.41	15.03	0.351517	0.152580	0.398617	0.262094
F02	SPARC	13.03	13.54	7.50	11.76	0.367671	0.530098	0.166568	0.599089
F03	SPP1	4.64	4.63	1.84	4.04	0.137071	0.020525	0.163945	0.183347
F04	STAT3	8.85	8.99	7.99	8.59	0.371582	0.527696	0.230569	0.524505
F05	STEAP1	4.94	5.20	6.12	4.52	0.481185	0.251096	0.115821	0.302471
F06	TCF3	9.53	9.48	9.70	9.14	0.193135	0.286905	0.217039	0.138819
F07	TCF4	9.80	10.56	9.59	9.18	0.226660	0.250988	0.147361	0.166781
F08	TFPI2	8.22	8.87	5.86	7.88	0.334728	0.227500	0.196604	0.316336
F09	TGFB1	10.69	10.60	10.16	10.35	0.259059	0.133807	0.026593	0.217664
F10	TGFB2	9.19	9.42	7.52	8.72	0.071090	0.389417	0.231458	0.211804
F11	TGFB3	15.28	15.55	15.25	15.03	0.351517	0.139060	0.401035	0.262094
F12	TIMP1	4.94	4.93	4.39	4.41	0.212161	0.048688	0.223045	0.225231
G01	TMEFF1	15.28	15.10	13.12	14.52	0.351517	0.365287	0.259152	0.310437
G02	TMEM132A	10.24	10.27	8.76	9.64	0.207717	0.231527	0.142321	0.107573
G03	TSPAN13	4.98	4.94	5.20	4.68	0.160792	0.088282	0.072759	0.131015
G04	TWIST1	7.34	7.33	8.17	7.13	0.221800	0.029490	0.164587	0.178349
G05	VCAN	11.53	10.93	9.72	10.91	0.287295	0.301348	0.361858	0.424769
G06	VIM	2.72	2.71	1.78	2.24	0.127668	0.224719	0.368835	0.089440
G07	VPS13A	9.04	9.10	8.89	8.69	0.148198	0.044590	0.144012	0.294509
G08	WNT11	15.28	15.56	15.41	15.03	0.351517	0.152580	0.398617	0.262094
G09	WNT5A	15.22	15.56	15.41	15.03	0.261777	0.152580	0.398617	0.262094
G10	WNT5B	15.28	15.56	15.41	15.03	0.351517	0.152580	0.398617	0.262094
G11	ZEB1	9.32	9.35	8.69	8.83	0.094017	0.038008	0.169104	0.010365
G12	ZEB2	15.28	15.52	13.37	15.03	0.351517	0.091940	0.600700	0.262094
H01	ACTB	2.90	2.56	2.02	2.56	0.235776	0.226640	0.159530	0.503474
H02	B2M	6.33	6.52	5.20	5.66	0.408692	0.164610	0.361808	0.302916
H03	GAPDH	0.00	0.00	0.00	0.00	0.000000	0.000000	0.000000	0.000000
H04	HPRT1	5.66	5.60	5.48	5.10	0.140196	0.039376	0.205920	0.105255
H05	RPLP0	0.70	0.90	0.75	0.13	0.175766	0.347839	0.151266	0.238670

## Sheet: 2^(-Avg.(Delta(Cq))
Position	Symbol	2^(-Avg.(Delta(Cq))
		Control Group	Group 1	Group 2	Group 3
A01	AHNAK	0.000778	0.000945	0.000566	0.001216
A02	AKT1	0.000161	0.000162	0.000177	0.000116
A03	BMP1	0.000195	0.000191	0.001556	0.000317
A04	BMP2	0.000145	0.000102	0.000024	0.000150
A05	BMP7	0.000051	0.000057	0.000040	0.000049
A06	CALD1	0.000061	0.000043	0.003003	0.000117
A07	CAMK2N1	0.010518	0.008415	0.003876	0.011438
A08	CAV2	0.011455	0.009843	0.032783	0.017040
A09	CDH1	0.005389	0.004974	0.003613	0.005912
A10	CDH2	0.003720	0.001979	0.012184	0.006126
A11	COL1A2	0.000025	0.000021	0.000023	0.000030
A12	COL3A1	0.000025	0.000021	0.000023	0.000033
B01	COL5A2	0.014682	0.012564	0.015554	0.021242
B02	CTNNB1	0.020080	0.018535	0.030064	0.028470
B03	DSC2	0.000257	0.000228	0.000403	0.000241
B04	DSP	0.008947	0.007749	0.010922	0.010243
B05	EGFR	0.001567	0.001629	0.004692	0.002078
B06	ERBB3	0.000368	0.000444	0.000247	0.000334
B07	ESR1	0.000025	0.000021	0.000023	0.000030
B08	F11R	0.001724	0.001963	0.003368	0.001948
B09	FGFBP1	0.000089	0.000286	0.000766	0.000196
B10	FN1	0.030922	0.033610	0.053480	0.041551
B11	FOXC2	0.000049	0.000139	0.000349	0.000160
B12	FZD7	0.000025	0.000021	0.000023	0.000030
C01	GNG11	0.024777	0.019214	0.055353	0.033329
C02	GSC	0.000025	0.000021	0.000023	0.000030
C03	GSK3B	0.008353	0.007700	0.012255	0.010986
C04	IGFBP4	0.052882	0.054152	0.044999	0.065354
C05	IL1RN	0.000025	0.000021	0.000023	0.000030
C06	ILK	0.007728	0.006827	0.011161	0.009855
C07	ITGA5	0.000961	0.000769	0.002161	0.001042
C08	ITGAV	0.005766	0.004980	0.008425	0.006377
C09	ITGB1	0.088311	0.084670	0.093003	0.115577
C10	JAG1	0.001655	0.001475	0.006870	0.002559
C11	KRT14	0.000025	0.000021	0.000023	0.000030
C12	KRT19	0.001415	0.000991	0.001333	0.001733
D01	KRT7	0.173798	0.172085	0.505590	0.325433
D02	MAP1B	0.000903	0.000755	0.007236	0.001510
D03	MMP2	0.000364	0.000186	0.002032	0.000686
D04	MMP3	0.000025	0.000022	0.000023	0.000030
D05	MMP9	0.000061	0.000050	0.000214	0.000058
D06	MSN	0.020525	0.019172	0.039987	0.029430
D07	MST1R	0.000025	0.000021	0.000023	0.000030
D08	NODAL	0.000025	0.000021	0.000023	0.000030
D09	NOTCH1	0.000552	0.000549	0.000791	0.000894
D10	NUDT13	0.000090	0.000114	0.000156	0.000134
D11	OCLN	0.001606	0.001780	0.001786	0.001463
D12	PDGFRB	0.000025	0.000021	0.000031	0.000030
E01	PLEK2	0.000933	0.001046	0.011328	0.001737
E02	DESI1	0.004329	0.004351	0.007170	0.005605
E03	PTK2	0.004390	0.004674	0.006899	0.005763
E04	PTP4A1	0.071796	0.065735	0.057960	0.091582
E05	RAC1	0.012770	0.012206	0.014046	0.016516
E06	RGS2	0.001593	0.001709	0.001886	0.002547
E07	SERPINE1	0.006019	0.005353	0.120014	0.011602
E08	GEMIN2	0.005223	0.004656	0.006164	0.007900
E09	SMAD2	0.009347	0.008693	0.010302	0.011698
E10	SNAI1	0.000215	0.000202	0.001077	0.000353
E11	SNAI2	0.000029	0.000028	0.000566	0.000054
E12	SNAI3	0.000025	0.000021	0.000023	0.000030
F01	SOX10	0.000025	0.000021	0.000023	0.000030
F02	SPARC	0.000120	0.000084	0.005538	0.000288
F03	SPP1	0.040227	0.040381	0.279845	0.060789
F04	STAT3	0.002168	0.001973	0.003939	0.002597
F05	STEAP1	0.032521	0.027225	0.014371	0.043542
F06	TCF3	0.001356	0.001397	0.001201	0.001775
F07	TCF4	0.001122	0.000661	0.001302	0.001725
F08	TFPI2	0.003357	0.002131	0.017270	0.004250
F09	TGFB1	0.000605	0.000643	0.000876	0.000767
F10	TGFB2	0.001709	0.001457	0.005430	0.002379
F11	TGFB3	0.000025	0.000021	0.000026	0.000030
F12	TIMP1	0.032549	0.032700	0.047693	0.046903
G01	TMEFF1	0.000025	0.000028	0.000112	0.000043
G02	TMEM132A	0.000828	0.000807	0.002299	0.001250
G03	TSPAN13	0.031753	0.032647	0.027216	0.038919
G04	TWIST1	0.006167	0.006236	0.003471	0.007123
G05	VCAN	0.000339	0.000514	0.001188	0.000519
G06	VIM	0.151720	0.152383	0.290943	0.211872
G07	VPS13A	0.001904	0.001817	0.002113	0.002416
G08	WNT11	0.000025	0.000021	0.000023	0.000030
G09	WNT5A	0.000026	0.000021	0.000023	0.000030
G10	WNT5B	0.000025	0.000021	0.000023	0.000030
G11	ZEB1	0.001567	0.001528	0.002415	0.002191
G12	ZEB2	0.000025	0.000021	0.000095	0.000030
H01	ACTB	0.133538	0.169426	0.245796	0.169776
H02	B2M	0.012422	0.010934	0.027220	0.019727
H03	GAPDH	1.000000	1.000000	1.000000	1.000000
H04	HPRT1	0.019794	0.020687	0.022456	0.029248
H05	RPLP0	0.616104	0.534263	0.593753	0.911762

## Sheet: Fold Change
Position	Symbol	Fold Change (comparing to control group)
		Group 1		Group 2		Group 3
		Fold Change	Comments	Fold Change	Comments	Fold Change	Comments
A01	AHNAK	1.21		0.73		1.56
A02	AKT1	1.01	B	1.10	B	0.72	B
A03	BMP1	0.98	A	7.99	A	1.63	A
A04	BMP2	0.70		0.16		1.03	B
A05	BMP7	1.12	B	0.78	B	0.96	B
A06	CALD1	0.71	B	49.35	A	1.92
A07	CAMK2N1	0.80		0.37		1.09
A08	CAV2	0.86		2.86		1.49
A09	CDH1	0.92		0.67		1.10
A10	CDH2	0.53		3.28		1.65
A11	COL1A2	0.83	C	0.91	C	1.19	C
A12	COL3A1	0.83	C	0.91	C	1.33	B
B01	COL5A2	0.86		1.06		1.45
B02	CTNNB1	0.92		1.50		1.42
B03	DSC2	0.89		1.57		0.94
B04	DSP	0.87		1.22		1.14
B05	EGFR	1.04		2.99		1.33
B06	ERBB3	1.21		0.67		0.91
B07	ESR1	0.83	C	0.91	C	1.19	C
B08	F11R	1.14		1.95		1.13
B09	FGFBP1	3.20	A	8.56	A	2.19
B10	FN1	1.09		1.73		1.34
B11	FOXC2	2.82		7.07	A	3.25	B
B12	FZD7	0.83	C	0.91	C	1.19	C
C01	GNG11	0.78		2.23		1.35
C02	GSC	0.83	C	0.91	C	1.19	C
C03	GSK3B	0.92		1.47		1.32
C04	IGFBP4	1.02		0.85		1.24
C05	IL1RN	0.83	C	0.91	C	1.19	C
C06	ILK	0.88		1.44		1.28
C07	ITGA5	0.80		2.25		1.08
C08	ITGAV	0.86		1.46		1.11
C09	ITGB1	0.96		1.05		1.31
C10	JAG1	0.89		4.15		1.55
C11	KRT14	0.83	C	0.91	C	1.19	C
C12	KRT19	0.70		0.94		1.22
D01	KRT7	0.99		2.91		1.87
D02	MAP1B	0.84		8.02		1.67
D03	MMP2	0.51		5.58		1.88
D04	MMP3	0.86	B	0.91	C	1.19	C
D05	MMP9	0.81	B	3.49	A	0.95	B
D06	MSN	0.93		1.95		1.43
D07	MST1R	0.83	C	0.91	C	1.19	C
D08	NODAL	0.83	C	0.91	C	1.19	C
D09	NOTCH1	0.99		1.43		1.62
D10	NUDT13	1.26		1.74		1.49	B
D11	OCLN	1.11		1.11		0.91
D12	PDGFRB	0.83	C	1.24	B	1.19	C
E01	PLEK2	1.12		12.14		1.86
E02	DESI1	1.01		1.66		1.29
E03	PTK2	1.06		1.57		1.31
E04	PTP4A1	0.92		0.81		1.28
E05	RAC1	0.96		1.10		1.29
E06	RGS2	1.07		1.18		1.60
E07	SERPINE1	0.89		19.94		1.93
E08	GEMIN2	0.89		1.18		1.51
E09	SMAD2	0.93		1.10		1.25
E10	SNAI1	0.94		5.00		1.64
E11	SNAI2	0.97	B	19.63	A	1.86
E12	SNAI3	0.83	C	0.91	C	1.19	C
F01	SOX10	0.83	C	0.91	C	1.19	C
F02	SPARC	0.70	B	46.29	A	2.41	A
F03	SPP1	1.00		6.96		1.51
F04	STAT3	0.91		1.82		1.20
F05	STEAP1	0.84		0.44		1.34
F06	TCF3	1.03		0.89		1.31
F07	TCF4	0.59		1.16		1.54
F08	TFPI2	0.63		5.14		1.27
F09	TGFB1	1.06		1.45		1.27
F10	TGFB2	0.85		3.18		1.39
F11	TGFB3	0.83	B	1.02	B	1.19	C
F12	TIMP1	1.00		1.47		1.44
G01	TMEFF1	1.13	B	4.46		1.69	B
G02	TMEM132A	0.97		2.78		1.51
G03	TSPAN13	1.03		0.86		1.23
G04	TWIST1	1.01		0.56		1.15
G05	VCAN	1.52		3.51		1.53
G06	VIM	1.00		1.92		1.40
G07	VPS13A	0.95		1.11		1.27
G08	WNT11	0.83	C	0.91	C	1.19	C
G09	WNT5A	0.79	B	0.88	B	1.14	B
G10	WNT5B	0.83	C	0.91	C	1.19	C
G11	ZEB1	0.98		1.54		1.40
G12	ZEB2	0.85	B	3.77		1.19	C
H01	ACTB	1.27		1.84		1.27
H02	B2M	0.88		2.19		1.59
H03	GAPDH	1.00		1.00		1.00
H04	HPRT1	1.05		1.13		1.48
H05	RPLP0	0.87		0.96		1.48

## Sheet: p-value
Position	Symbol	p-value (comparing to control group)
		Group 1	Group 2	Group 3
A01	AHNAK	0.136611	0.018761	0.004435
A02	AKT1	0.718559	0.528300	0.885647
A03	BMP1	0.924617	0.001553	0.170768
A04	BMP2	0.035741	0.000277	0.764906
A05	BMP7	0.563548	0.448458	0.739193
A06	CALD1	0.104168	0.003971	0.000745
A07	CAMK2N1	0.182415	0.005589	0.546533
A08	CAV2	0.189205	0.000735	0.104076
A09	CDH1	0.102867	0.010778	0.113809
A10	CDH2	0.268464	0.000055	0.031659
A11	COL1A2	0.264449	0.715584	0.385177
A12	COL3A1	0.264449	0.715584	0.130578
B01	COL5A2	0.531236	0.528006	0.065036
B02	CTNNB1	0.210811	0.010746	0.001041
B03	DSC2	0.446006	0.081343	0.910633
B04	DSP	0.288807	0.170061	0.351824
B05	EGFR	0.748047	0.000054	0.035362
B06	ERBB3	0.341438	0.124658	0.767955
B07	ESR1	0.264449	0.715584	0.385177
B08	F11R	0.216108	0.001067	0.135739
B09	FGFBP1	0.000629	0.001674	0.008005
B10	FN1	0.600029	0.011441	0.099700
B11	FOXC2	0.046210	0.003505	0.066392
B12	FZD7	0.264449	0.715584	0.385177
C01	GNG11	0.044060	0.009542	0.105495
C02	GSC	0.264449	0.715584	0.385177
C03	GSK3B	0.349528	0.003624	0.015649
C04	IGFBP4	0.794659	0.143640	0.145588
C05	IL1RN	0.264449	0.715584	0.385177
C06	ILK	0.323602	0.026901	0.008478
C07	ITGA5	0.371601	0.010000	0.616255
C08	ITGAV	0.311017	0.017502	0.318998
C09	ITGB1	0.836280	0.572784	0.005328
C10	JAG1	0.078967	0.000120	0.124779
C11	KRT14	0.264449	0.715584	0.385177
C12	KRT19	0.517719	0.784123	0.557612
D01	KRT7	0.786623	0.019208	0.002398
D02	MAP1B	0.427471	0.001291	0.008588
D03	MMP2	0.009810	0.005916	0.010776
D04	MMP3	0.403455	0.715584	0.385177
D05	MMP9	0.158881	0.111642	0.807228
D06	MSN	0.435000	0.008012	0.013233
D07	MST1R	0.264449	0.715584	0.385177
D08	NODAL	0.264449	0.715584	0.385177
D09	NOTCH1	0.969724	0.003026	0.001187
D10	NUDT13	0.041315	0.016725	0.052925
D11	OCLN	0.471075	0.398243	0.540373
D12	PDGFRB	0.264449	0.429881	0.385177
E01	PLEK2	0.092752	0.001737	0.000737
E02	DESI1	0.953945	0.008553	0.044805
E03	PTK2	0.671565	0.006258	0.095181
E04	PTP4A1	0.423609	0.060074	0.036938
E05	RAC1	0.701349	0.609694	0.193121
E06	RGS2	0.646448	0.101117	0.117338
E07	SERPINE1	0.119272	0.006034	0.008426
E08	GEMIN2	0.368436	0.379662	0.026782
E09	SMAD2	0.544039	0.477468	0.107567
E10	SNAI1	0.786989	0.001227	0.033888
E11	SNAI2	0.954733	0.000993	0.019329
E12	SNAI3	0.264449	0.715584	0.385177
F01	SOX10	0.264449	0.715584	0.385177
F02	SPARC	0.283482	0.000110	0.084694
F03	SPP1	0.987069	0.000216	0.013045
F04	STAT3	0.808986	0.024628	0.509691
F05	STEAP1	0.416444	0.036892	0.273445
F06	TCF3	0.802911	0.350222	0.046184
F07	TCF4	0.018026	0.234889	0.016811
F08	TFPI2	0.058748	0.000573	0.273441
F09	TGFB1	0.666595	0.013031	0.156091
F10	TGFB2	0.417562	0.001792	0.031329
F11	TGFB3	0.269482	0.901138	0.385177
F12	TIMP1	0.982248	0.036107	0.042769
G01	TMEFF1	0.550539	0.001802	0.056715
G02	TMEM132A	0.859187	0.000574	0.008010
G03	TSPAN13	0.756066	0.108331	0.074291
G04	TWIST1	0.974005	0.011285	0.289778
G05	VCAN	0.070227	0.009381	0.122763
G06	VIM	0.929277	0.036532	0.005292
G07	VPS13A	0.481261	0.286730	0.171019
G08	WNT11	0.264449	0.715584	0.385177
G09	WNT5A	0.137028	0.581233	0.422736
G10	WNT5B	0.264449	0.715584	0.385177
G11	ZEB1	0.555743	0.008657	0.000445
G12	ZEB2	0.291753	0.045298	0.385177
H01	ACTB	0.148771	0.005696	0.291065
H02	B2M	0.438280	0.032031	0.082521
H03	GAPDH	N/A	N/A	N/A
H04	HPRT1	0.519610	0.269520	0.004753
H05	RPLP0	0.417500	0.707866	0.041302

## Sheet: Fold Regulation (sorted)
Position	Symbol	Up-Down Regulation (comparing to control group)
		Group 1		Group 2		Group 3
		Fold Regulation	Comments	Fold Regulation	Comments	Fold Regulation	Comments
A01	AHNAK	1.21		-1.37		1.56
A02	AKT1	1.01	B	1.10	B	-1.39	B
A03	BMP1	-1.02	A	7.99	A	1.63	A
A04	BMP2	-1.42		-6.17		1.03	B
A05	BMP7	1.12	B	-1.28	B	-1.04	B
A06	CALD1	-1.40	B	49.35	A	1.92
A07	CAMK2N1	-1.25		-2.71		1.09
A08	CAV2	-1.16		2.86		1.49
A09	CDH1	-1.08		-1.49		1.10
A10	CDH2	-1.88		3.28		1.65
A11	COL1A2	-1.21	C	-1.10	C	1.19	C
A12	COL3A1	-1.21	C	-1.10	C	1.33	B
B01	COL5A2	-1.17		1.06		1.45
B02	CTNNB1	-1.08		1.50		1.42
B03	DSC2	-1.13		1.57		-1.07
B04	DSP	-1.15		1.22		1.14
B05	EGFR	1.04		2.99		1.33
B06	ERBB3	1.21		-1.49		-1.10
B07	ESR1	-1.21	C	-1.10	C	1.19	C
B08	F11R	1.14		1.95		1.13
B09	FGFBP1	3.20	A	8.56	A	2.19
B10	FN1	1.09		1.73		1.34
B11	FOXC2	2.82		7.07	A	3.25	B
B12	FZD7	-1.21	C	-1.10	C	1.19	C
C01	GNG11	-1.29		2.23		1.35
C02	GSC	-1.21	C	-1.10	C	1.19	C
C03	GSK3B	-1.08		1.47		1.32
C04	IGFBP4	1.02		-1.18		1.24
C05	IL1RN	-1.21	C	-1.10	C	1.19	C
C06	ILK	-1.13		1.44		1.28
C07	ITGA5	-1.25		2.25		1.08
C08	ITGAV	-1.16		1.46		1.11
C09	ITGB1	-1.04		1.05		1.31
C10	JAG1	-1.12		4.15		1.55
C11	KRT14	-1.21	C	-1.10	C	1.19	C
C12	KRT19	-1.43		-1.06		1.22
D01	KRT7	-1.01		2.91		1.87
D02	MAP1B	-1.20		8.02		1.67
D03	MMP2	-1.96		5.58		1.88
D04	MMP3	-1.16	B	-1.10	C	1.19	C
D05	MMP9	-1.23	B	3.49	A	-1.06	B
D06	MSN	-1.07		1.95		1.43
D07	MST1R	-1.21	C	-1.10	C	1.19	C
D08	NODAL	-1.21	C	-1.10	C	1.19	C
D09	NOTCH1	-1.01		1.43		1.62
D10	NUDT13	1.26		1.74		1.49	B
D11	OCLN	1.11		1.11		-1.10
D12	PDGFRB	-1.21	C	1.24	B	1.19	C
E01	PLEK2	1.12		12.14		1.86
E02	DESI1	1.01		1.66		1.29
E03	PTK2	1.06		1.57		1.31
E04	PTP4A1	-1.09		-1.24		1.28
E05	RAC1	-1.05		1.10		1.29
E06	RGS2	1.07		1.18		1.60
E07	SERPINE1	-1.12		19.94		1.93
E08	GEMIN2	-1.12		1.18		1.51
E09	SMAD2	-1.08		1.10		1.25
E10	SNAI1	-1.07		5.00		1.64
E11	SNAI2	-1.03	B	19.63	A	1.86
E12	SNAI3	-1.21	C	-1.10	C	1.19	C
F01	SOX10	-1.21	C	-1.10	C	1.19	C
F02	SPARC	-1.42	B	46.29	A	2.41	A
F03	SPP1	1.00		6.96		1.51
F04	STAT3	-1.10		1.82		1.20
F05	STEAP1	-1.19		-2.26		1.34
F06	TCF3	1.03		-1.13		1.31
F07	TCF4	-1.70		1.16		1.54
F08	TFPI2	-1.58		5.14		1.27
F09	TGFB1	1.06		1.45		1.27
F10	TGFB2	-1.17		3.18		1.39
F11	TGFB3	-1.20	B	1.02	B	1.19	C
F12	TIMP1	1.00		1.47		1.44
G01	TMEFF1	1.13	B	4.46		1.69	B
G02	TMEM132A	-1.03		2.78		1.51
G03	TSPAN13	1.03		-1.17		1.23
G04	TWIST1	1.01		-1.78		1.15
G05	VCAN	1.52		3.51		1.53
G06	VIM	1.00		1.92		1.40
G07	VPS13A	-1.05		1.11		1.27
G08	WNT11	-1.21	C	-1.10	C	1.19	C
G09	WNT5A	-1.26	B	-1.14	B	1.14	B
G10	WNT5B	-1.21	C	-1.10	C	1.19	C
G11	ZEB1	-1.02		1.54		1.40
G12	ZEB2	-1.18	B	3.77		1.19	C
H01	ACTB	1.27		1.84		1.27
H02	B2M	-1.14		2.19		1.59
H03	GAPDH	1.00		1.00		1.00
H04	HPRT1	1.05		1.13		1.48
H05	RPLP0	-1.15		-1.04		1.48
