# Supplementary material for: Elevated expression levels of the protein kinase DYRK1B induce mesenchymal features in A549 lung cancer cells
Source: BMC Cancer. 2024 Oct 31;24:1341. doi: 10.1186/s12885-024-13057-0 (PMC11529244; doi:10.1186/s12885-024-13057-0)
Supplement: Supplementary file 4 — Supplementary Material 4: Additional file 4 (XLSX): Raw data of the migration assay. [file 12885_2024_13057_MOESM4_ESM.xlsx]

## Sheet: Explanations
Evaluation of IncuCyte ZOOM wound closure assays (Fig. 6)
Replicates
Experimental conditions (cell density, times, use of mitomycin C) were optimized by pilot experiments. Four experiments (N1 - N4) were perfomed under identical conditions, with cells being grown, passaged, counted, and plated independently but treated in parallel.
Conditions
DYRK1B-WT and DYRK1B-Y273F overexpression cells were analysed under 4 conditions according to the following pattern (96-well plate) : +/- doxycycline and +/- TGFβ
		cell line	treatment
	A 1-12	WT	- doxy
	B 1-12	WT	+ doxy
	C 1-12	WT	-TGFβ
	D 1-12	WT	+TGFβ
	E 1-12	Y273F	- doxy
	F 1-12	Y273F	+ doxy
Raw data
Raw data of the experiments are given as percent wound closure over time.
Evaluation
Slopes were calculated from the curves ("diagrams") that plot wound closure over time for the individual wells. For each condition of an experiment, means were calculated from all available wells. These values were used to generate a column diagram representing experiments N1-N4.

## Sheet: N1_Raw data
Label: Scratch_N1_30.12.22_Soraya
Metric: Wound Confluence (Percent)
Cell Type: A549 LV D1B WT vs LV Y273F
Passage: 1
Notes:
Analysis Job: Scratch_N1_31.12.22_Soraya
		WT untreateed								WT Doxy													WT Ca								WT TGF								Y2873F untreated						Y273F Doxy
Date Time	Elapsed	A7	Ausgleichsgerade	A8	Ausgleichsgerade	A9	Ausgleichsgerade	A12	Ausgleichsgerade	B1	Ausgleichsgerade	B2	Ausgleichsgerade	B6	Ausgleichsgerade	B8	Ausgleichsgerade	B10	Ausgleichsgerade	B11	Ausgleichsgerade	Elapsed	C6	Ausgleichsgerade	C8	Ausgleichsgerade	C9	Ausgleichsgerade	D3	Ausgleichsgerade	D7	Ausgleichsgerade	D9	Ausgleichsgerade	D10	Ausgleichsgerade	D12	Ausgleichsgerade	E4	Ausgleichsgerade	E10	Ausgleichsgerade	E12	Ausgleichsgerade	F8	Ausgleichsgerade	F10	Ausgleichsgerade	F12
	0	6.56012	0,373791137*B9 + 27,075248744	8.99381	34.7686	3.04721	26.8071	3.113	30.8599	3.57561	8.39489	3.06098	28.9744	3.30529	20.1698	2.17424	27.7833	4.05497	22.5742	3.63886	27.3729	0	1.89689	27.844	3.21812	29.5302	4.78084	27.232	3.87006	21.9709	2.58782	39.4613	4.9806	35.3103	3.2824	27.8389	4.13969	16.8367	8.14539	36.6578	5.4762	25.3931	6.93385	31.2289	7.9942	31.0318	6.70077	32.019	5.28704
2022-12-31 03:05:00	1	24.4143	27.449	31.6253	35.1381	24.921	27.1827	27.8218	31.2805	5.08376	8.92975	32.0109	29.571	22.1405	20.6315	30.3833	28.3033	23.6601	23.0658	29.6095	27.831	1	25.3424	28.2619	26.1678	29.9145	24.5655	27.6452	22.3026	22.7825	37.8744	40.457	35.7649	36.1914	31.4411	28.6472	19.8886	17.4224	34.4425	37.1718	23.293	25.961	35.1191	31.5061	31.5095	31.5321	32.3118	32.4449	30.4213
2022-12-31 04:05:00	2	26.861	27.8228	35.5543	35.5075	26.0735	27.5583	30.4437	31.7011	6.53012	9.46461	30.6667	30.1676	20.7185	21.0932	29.5962	28.8233	22.8535	23.5574	29.6452	28.289	2	26.1053	28.6798	27.7266	30.2988	24.0396	28.0583	24.2363	23.594	39.6343	41.4528	37.7138	37.0725	31.7562	29.4556	20.0493	18.0081	36.8669	37.6858	25.4108	26.529	36.0777	31.7833	30.6699	32.0324	30.2039	32.8708	31.0227
2022-12-31 05:05:00	3	27.0896	28.1966	34.6716	35.877	27.7273	27.9339	30.5818	32.1217	7.79733	9.99947	31.0322	30.7641	21.6741	21.555	30.5242	29.3433	23.383	24.0489	29.8242	28.7471	3	28.3825	29.0977	30.0501	30.6831	27.3664	28.4715	23.015	24.4056	40.9016	42.4485	38.3399	37.9536	30.4355	30.264	20.0261	18.5937	37.2052	38.1998	25.138	27.0969	37.3436	32.0606	33.6612	32.5327	33.4844	33.2967	32.2321
2022-12-31 06:05:00	4	30.031	28.5704	38.7602	36.2464	30.5273	28.3095	34.9402	32.5424	9.97012	10.5343	33.9589	31.3607	24.0969	22.0167	32.24	29.8633	25.9722	24.5405	31.9623	29.2052	4	30.1395	29.5156	31.6578	31.0674	28.7144	28.8847	26.7832	25.2171	45.794	43.4443	41.3608	38.8346	34.3556	31.0724	20.7652	19.1794	40.1216	38.7139	29.4496	27.6649	39.287	32.3378	35.4171	33.033	36.2832	33.7226	32.4544
2022-12-31 07:05:00	5	30.8272	28.9442	38.6153	36.6159	30.0869	28.6851	34.2149	32.963	10.9687	11.0692	31.9354	31.9573	23.6414	22.4784	30.7796	30.3833	25.3594	25.0321	32.0385	29.6632	5	31.5361	29.9336	32.4149	31.4517	30.1903	29.2978	28.1159	26.0287	44.95	44.44	41.7271	39.7157	34.3315	31.8807	20.4484	19.7651	40.7708	39.2279	28.9563	28.2328	39.9213	32.6151	35.2723	33.5333	36.0417	34.1485	33.8897
2022-12-31 08:05:00	6	30.601	29.318	38.3594	36.9853	30.7483	29.0607	34.8224	33.3836	10.7452	11.604	35.0132	32.5539	23.1706	22.9402	32.2191	30.9033	25.8426	25.5236	31.775	30.1213	6	32.971	30.3515	33.4088	31.836	30.7836	29.711	28.264	26.8402	48.6398	45.4357	43.0769	40.5968	36.1565	32.6891	21.3967	20.3508	40.9286	39.7419	29.0915	28.8008	39.5793	32.8923	35.2485	34.0336	36.9488	34.5744	33.6605
2022-12-31 09:05:00	7	31.7959	29.6918	41.5731	37.3548	31.522	29.4362	36.8634	33.8042	12.9668	12.1389	35.7121	33.1505	24.7725	23.4019	34.0781	31.4233	27.165	26.0152	32.6168	30.5794	7	32.0926	30.7694	34.3247	32.2203	32.4881	30.1242	30.5446	27.6518	48.3263	46.4315	43.798	41.4779	34.01	33.4975	21.5824	20.9365	43.2821	40.256	31.9221	29.3687	39.9518	33.1696	36.1245	34.5339	35.7764	35.0003	34.2418
2022-12-31 10:05:00	8	31.4946	30.0656	38.6361	37.7242	31.8144	29.8118	36.005	34.2248	13.6208	12.6738	36.694	33.7471	23.4287	23.8636	34.0126	31.9433	27.657	26.5068	32.4968	31.0375	8	34.4009	31.1873	34.5577	32.6046	34.7221	30.5374	29.14	28.4633	48.5341	47.4272	44.3424	42.3589	36.0722	34.3059	22.3863	21.5222	43.2489	40.77	31.7078	29.9367	41.9222	33.4468	38.7304	35.0342	37.7776	35.4261	34.2635
2022-12-31 11:05:00	9	35.5682	30.4394	43.093	38.0937	34.9978	30.1874	39.188	34.6455	14.6978	13.2086	36.3422	34.3437	27.5504	24.3254	35.9131	32.4633	29.8169	26.9984	34.9489	31.4955	9	34.8874	31.6052	36.8886	32.9889	35.2976	30.9505	33.3768	29.2749	54.2253	48.423	46.0954	43.24	37.4677	35.1143	25.3016	22.1079	46.077	41.284	34.0174	30.5046	43.4447	33.7241	38.4197	35.5345	39.867	35.852	34.8119
2022-12-31 12:05:00	10	32.1869	30.8132	39.4665	38.4632	32.4067	30.563	37.7836	35.0661	14.8435	13.7435	37.1374	34.9402	24.9437	24.7871	33.8728	32.9833	27.5599	27.4899	32.9809	31.9536	10	34.9514	32.0231	35.8436	33.3732	34.1836	31.3637	31.1395	30.0864	52.9161	49.4187	47.0226	44.1211	39.01	35.9226	23.691	22.6936	45.0362	41.798	33.008	31.0725	42.0442	34.0013	37.3634	36.0348	38.8177	36.2779	34.9216
2022-12-31 13:05:00	11	32.7858	31.187	41.0697	38.8326	33.099	30.9386	37.2796	35.4867	15.9001	14.2783	36.8337	35.5368	26.8088	25.2488	34.6163	33.5033	29.3156	27.9815	34.3732	32.4117	11	34.0725	32.441	36.426	33.7575	33.4616	31.7769	33.4982	30.898	53.9197	50.4145	46.7453	45.0021	36.9208	36.731	24.2132	23.2792	44.7906	42.3121	34.8429	31.6405	41.8698	34.2786	37.7632	36.5351	37.5499	36.7038	34.4469
2022-12-31 14:05:00	12	34.1879	31.5607	42.6149	39.2021	33.1063	31.3142	39.3722	35.9073	16.766	14.8132	38.5423	36.1334	26.7456	25.7106	35.5323	34.0233	29.4685	28.4731	33.8036	32.8697	12	34.9039	32.859	36.9955	34.1418	34.5838	32.19	31.7635	31.7095	55.2215	51.4102	48.5921	45.8832	39.3463	37.5394	26.194	23.8649	45.1253	42.8261	35.1888	32.2084	42.3711	34.5558	38.495	37.0354	39.4295	37.1297	36.698
2022-12-31 15:05:00	13	34.0448	31.9345	41.6295	39.5715	34.0494	31.6898	37.6356	36.3279	16.8376	15.3481	37.7616	36.73	28.092	26.1723	36.0698	34.5433	28.8062	28.9646	34.9591	33.3278	13	35.4443	33.2769	37.154	34.5261	34.6641	32.6032	33.6811	32.5211	55.6623	52.4059	48.2682	46.7643	37.1691	38.3478	25.7738	24.4506	45.411	43.3401	33.98	32.7764	43.3136	34.833	38.9371	37.5357	39.1	37.5556	36.096
2022-12-31 16:05:00	14	34.4813	32.3083	42.3494	39.941	33.5719	32.0654	37.9266	36.7486	17.0113	15.8829	37.0742	37.3266	27.8543	26.634	36.7157	35.0633	30.5146	29.4562	34.4622	33.7859	14	35.4848	33.6948	37.7612	34.9104	34.5866	33.0164	35.4037	33.3326	55.7457	53.4017	49.9322	47.6454	39.9462	39.1561	25.0879	25.0363	45.9711	43.8541	35.4435	33.3443	43.8627	35.1103	39.5126	38.036	39.1356	37.9815	35.7267
2022-12-31 17:05:00	15	34.5324	32.6821	41.2063	40.3104	33.0356	32.4409	38.9362	37.1692	17.9614	16.4178	40.5071	37.9232	27.7564	27.0958	35.8392	35.5833	30.9677	29.9478	34.4554	34.244	15	36.2499	34.1127	36.8846	35.2947	35.2034	33.4296	34.8788	34.1442	57.8088	54.3974	50.9458	48.5264	40.2246	39.9645	25.7846	25.622	46.1711	44.3682	35.2296	33.9123	43.9715	35.3875	41.0066	38.5363	40.7918	38.4074	35.7999
2022-12-31 18:05:00	16	36.3419	33.0559	43.7143	40.6799	35.7386	32.8165	40.6539	37.5898	17.3008	16.9526	42.2328	38.5198	30.3006	27.5575	38.3752	36.1034	33.9578	30.4394	37.5939	34.702	16	37.3807	34.5306	39.477	35.679	38.2441	33.8427	36.3121	34.9557	62.862	55.3932	54.4225	49.4075	42.8945	40.7729	29.8106	26.2077	48.745	44.8822	37.8822	34.4802	23.7625	35.6648	41.4847	39.0366	41.8534	38.8333	37.8877
2022-12-31 19:05:00	17	36.2336	33.4297	45.3105	41.0493	35.9744	33.1921	42.7045	38.0104	16.3452	17.4875	40.6568	39.1163	29.7324	28.0192	38.5466	36.6234	34.6202	30.9309	38.4521	35.1601	17	37.6836	34.9485	39.3732	36.0633	37.3836	34.2559	36.0637	35.7673	60.2808	56.3889	55.0599	50.2886	45.5399	41.5813	29.413	26.7934	48.5556	45.3962	38.8417	35.0482	25.1938	35.942	40.706	39.5369	41.848	39.2592	37.1795
2022-12-31 20:05:00	18	34.2213	33.8035	42.1446	41.4188	34.405	33.5677	39.9342	38.431	19.1392	18.0224	42.1868	39.7129	29.3488	28.481	38.8549	37.1434	32.5866	31.4225	36.6584	35.6182	18	36.5714	35.3665	38.5333	36.4476	37.4789	34.6691	35.3889	36.5788	60.0522	57.3846	51.9906	51.1697	41.9017	42.3897	27.3358	27.3791	47.7643	45.9103	37.1997	35.6161	24.7203	36.2193	40.7326	40.0372	41.7031	39.6851	36.4987
2022-12-31 21:05:00	19	35.255	34.1773	44.2425	41.7882	35.8089	33.9433	41.1887	38.8517	19.094	18.5572	42.8995	40.3095	29.2014	28.9427	39.3232	37.6634	35.1448	31.9141	38.6697	36.0763	19	38.937	35.7844	39.5645	36.8319	37.8746	35.0822	41.0906	37.3904	61.0042	58.3804	53.5986	52.0507	45.9035	43.198	28.6631	27.9647	48.6574	46.4243	38.0029	36.184	25.6722	36.4965	41.494	40.5375	42.1065	40.111	39.0785
2022-12-31 22:05:00	20	35.3653	34.5511	43.4509	42.1577	34.1927	34.3189	40.3349	39.2723	20.0186	19.0921	41.4808	40.9061	30.6991	29.4044	38.6454	38.1834	31.9997	32.4057	36.5657	36.5343	20	37.9757	36.2023	39.8926	37.2162	38.491	35.4954	39.7857	38.2019	59.9909	59.3761	53.6215	52.9318	42.5524	44.0064	28.1659	28.5504	48.1251	46.9383	37.6973	36.752	25.6018	36.7738	41.6678	41.0378	39.6223	40.5368	37.8502
2022-12-31 23:05:00	21	35.38	34.9249	41.9577	42.5272	35.2856	34.6945	40.0464	39.6929	22.4501	19.6269	38.9813	41.5027	30.5377	29.8662	38.9247	38.7034	34.0287	32.8972	37.548	36.9924	21	37.6582	36.6202	39.3354	37.6004	36.9192	35.9086	38.2627	39.0135	62.8398	60.3719	54.0451	53.8129	44.9142	44.8148	28.0188	29.1361	46.8239	47.4523	36.7695	37.3199	25.0283	37.051	41.1114	41.5381	41.0482	40.9627	38.0478
2023-01-01 00:05:00	22	36.3382	35.2987	45.1251	42.8966	36.6122	35.0701	42.3999	40.1135	22.1331	20.1618	44.447	42.0993	31.8748	30.3279	40.6919	39.2234	34.4195	33.3888	39.262	37.4505	22	40.3674	37.0381	40.7896	37.9847	38.3883	36.3218	43.621	39.825	65.2152	61.3676	57.4683	54.694	48.0639	45.6232	28.8418	29.7218	49.3713	47.9664	40.885	37.8879	26.139	37.3282	44.7531	42.0384	44.3272	41.3886	40.0513
2023-01-01 01:05:00	23	37.9418	35.6724	44.7971	43.2661	38.1478	35.4456	42.8015	40.5341	22.1731	20.6967	43.1752	42.6959	31.8458	30.7896	40.5216	39.7434	37.0715	33.8804	37.0606	37.9085	23	40.0011	37.456	40.6591	38.369	38.1073	36.7349	40.4276	40.6366	64.1466	62.3633	54.7232	55.575	49.2276	46.4315	30.5432	30.3075	51.0769	48.4804	38.7043	38.4558	26.9845	37.6055	43.2805	42.5387	44.8731	41.8145	40.3221
2023-01-01 02:05:00	24	34.6632	36.0462	43.7542	43.6355	35.843	35.8212	42.141	40.9548	21.9818	21.2315	40.8342	43.2924	32.1957	31.2514	38.475	40.2634	34.6563	34.3719	38.196	38.3666	24	38.4815	37.8739	39.8529	38.7533	35.1856	37.1481	40.8912	41.4481	64.9535	63.3591	57.0049	56.4561	45.9149	47.2399	30.7277	30.8932	48.9574	48.9944	39.7707	39.0238	26.3424	37.8827	43.0779	43.039	41.8693	42.2404	38.9299
2023-01-01 03:05:00	25	36.2685	36.42	44.6292	44.005	36.6809	36.1968	42.1347	41.3754	23.406	21.7664	45.7907	43.889	30.1247	31.7131	42.0597	40.7834	33.6757	34.8635	37.9513	38.8247	25	40.1932	38.2919	38.1039	39.1376	38.6254	37.5613	42.2979	42.2596	64.3941	64.3548	58.1078	57.3372	45.8379	48.0483	30.0171	31.4789	49.4425	49.5085	39.8405	39.5917	38.9111	38.16	42.8161	43.5394	42.1615	42.6663	38.259
2023-01-01 04:05:00	26	36.9789	36.7938	43.6156	44.3744	36.023	36.5724	42.3374	41.796	22.8913	22.3012	44.9286	44.4856	32.5553	32.1748	39.9716	41.3034	36.5778	35.3551	38.4599	39.2828	26	38.2116	38.7098	38.215	39.5219	38.1284	37.9744	44.605	43.0712	64.8129	65.3506	57.3899	58.2183	45.9033	48.8567	30.9612	32.0646	50.5549	50.0225	39.6277	40.1597	35.9544	38.4372	44.0448	44.0397	42.7338	43.0922	38.1738
2023-01-01 05:05:00	27	37.7395	37.1676	47.4421	44.7439	39.4276	36.948	43.7803	42.2166	23.5231	22.8361	44.9622	45.0822	33.6215	32.6366	43.4791	41.8234	38.289	35.8467	41.2265	39.7408	27	40.5787	39.1277	42.0467	39.9062	40.571	38.3876	42.9695	43.8827	67.3308	66.3463	60.6157	59.0993	50.3462	49.6651	32.1248	32.6503	53.2364	50.5365	40.4779	40.7276	35.2862	38.7145	45.3875	44.54	44.5793	43.5181	39.9529
2023-01-01 06:05:00	28	36.5022	37.5414	44.275	45.1133	36.8869	37.3236	41.6099	42.6372	21.2144	23.371	43.1597	45.6788	33.5093	33.0983	41.5384	42.3434	37.3193	36.3382	39.186	40.1989	28	39.1199	39.5456	40.6121	40.2905	38.7765	38.8008	43.2076	44.6943	65.0293	67.3421	55.9881	59.9804	49.7141	50.4734	31.7438	33.2359	51.644	51.0505	41.3958	41.2955	37.2018	38.9917	44.9732	45.0403	43.704	43.944	38.2097
2023-01-01 07:05:00	29	38.3426	37.9152	44.8924	45.4828	37.8128	37.6992	43.5266	43.0579	25.2285	23.9058	44.7055	46.2754	31.1413	33.5601	42.3006	42.8634	37.1367	36.8298	38.9607	40.657	29	39.8658	39.9635	41.3868	40.6748	39.0946	39.214	45.4137	45.5058	68.8578	68.3378	60.8636	60.8615	49.9385	51.2818	30.494	33.8216	53.1237	51.5646	41.6603	41.8635	38.0943	39.269	45.2449	45.5406	46.1663	44.3699	36.9905
2023-01-01 08:05:00	30	37.3622	38.289	45.6025	45.8522	38.1347	38.0748	43.1787	43.4785	25.4227	24.4407	48.0203	46.872	33.845	34.0218	43.5676	43.3834	36.9127	37.3214	38.3663	41.115	30	41.6968	40.3814	41.3602	41.0591	40.1816	39.6271	46.6112	46.3174	69.5995	69.3335	61.6411	61.7425	52.1006	52.0902	31.7507	34.4073	52.3154	52.0786	40.4545	42.4314	39.5278	39.5462	45.4747	46.0409	44.6705	44.7958	41.6765
2023-01-01 09:05:00	31	38.5854	38.6628	45.92	46.2217	39.3398	38.4503	44.8207	43.8991	26.4951	24.9755	46.5537	47.4685	35.0444	34.4835	43.3965	43.9034	37.1741	37.8129	40.5261	41.5731	31	40.1955	40.7993	40.7379	41.4434	36.8265	40.0403	47.3286	47.1289	71.3688	70.3293	62.3096	62.6236	52.9327	52.8986	32.2654	34.993	53.5042	52.5926	42.9722	42.9994	39.0612	39.8235	46.3026	46.5412	45.3536	45.2217	40.0288
2023-01-01 10:05:00	32	38.1107	39.0366	44.5045	46.5911	39.0076	38.8259	43.8565	44.3197	27.7906	25.5104	48.0353	48.0651	34.64	34.9453	43.2892	44.4234	35.6779	38.3045	40.2522	42.0312	32	42.3767	41.2173	42.3362	41.8277	41.7718	40.4535	48.0451	47.9405	70.2907	71.325	63.1512	63.5047	52.3941	53.7069	33.2914	35.5787	54.4699	53.1066	44.1969	43.5673	39.3738	40.1007	47.803	47.0415	43.5411	45.6476	39.7765
2023-01-01 11:05:00	33	38.6741	39.4104	44.822	46.9606	38.6171	39.2015	44.6964	44.7403	27.3951	26.0453	46.3789	48.6617	35.4148	35.407	45.7565	44.9434	37.0621	38.7961	40.6946	42.4893	33	41.8556	41.6352	41.6694	42.212	38.4664	40.8666	47.5184	48.752	73.5484	72.3208	63.6635	64.3858	53.3022	54.5153	33.4632	36.1644	53.4599	53.6207	45.0516	44.1353	39.02	40.3779	48.8315	47.5418	46.434	46.0734	41.2049
2023-01-01 12:05:00	34	40.8516	39.7841	47.8022	47.3301	40.1669	39.5771	47.678	45.161	24.3898	26.5801	49.7089	49.2583	35.6246	35.8687	48.1598	45.4634	41.628	39.2877	42.2709	42.9473	34	43.7213	42.0531	43.9916	42.5963	43.1115	41.2798	49.5287	49.5636	74.7292	73.3165	66.7764	65.2668	56.3146	55.3237	36.4608	36.7501	55.2534	54.1347	45.1861	44.7032	38.8651	40.6552	48.3165	48.0421	48.3507	46.4993	42.6011
2023-01-01 13:05:00	35	41.3709	40.1579	50.5735	47.6995	40.8837	39.9527	48.1366	45.5816	28.5419	27.115	53.3598	49.8549	36.4756	36.3305	47.2965	45.9834	40.492	39.7792	46.2791	43.4054	35	42.9669	42.471	43.5621	42.9806	40.0221	41.693	49.8331	50.3751	75.1319	74.3122	67.2687	66.1479	56.8295	56.1321	36.3367	37.3358	54.6898	54.6487	44.0618	45.2712	39.2273	40.9324	49.6907	48.5424	48.4191	46.9252	43.1583
2023-01-01 14:05:00	36	40.2417	40.5317	47.7407	48.069	39.6279	40.3283	45.4904	46.0022	25.7076	27.6498	51.2862	50.4515	34.6716	36.7922	46.5788	46.5034	39.3058	40.2708	43.7685	43.8635	36	41.265	42.8889	44.2291	43.3649	41.7715	42.1062	50.7589	51.1867	75.7418	75.308	68.4287	67.029	58.1917	56.9405	36.7002	37.9214	54.4154	55.1628	42.6736	45.8391	40.5714	41.2097	47.264	49.0427	45.9313	47.3511	42.832
2023-01-01 15:05:00	37	40.2837	40.9055	45.1783	48.4384	39.5981	40.7039	45.5663	46.4228	24.0913	28.1847	50.1268	51.048	35.3149	37.2539	47.1699	47.0234	41.2336	40.7624	43.9456	44.3215	37	42.5666	43.3068	43.8401	43.7492	42.5253	42.5193	51.3391	51.9982	76.001	76.3037	64.0439	67.9101	58.4034	57.7488	37.7051	38.5071	53.4209	55.6768	46.2776	46.407	42.3655	41.4869	48.4329	49.543	46.5876	47.777	42.3723
2023-01-01 16:05:00	38	41.3706	41.2793	47.1343	48.8079	40.0076	41.0795	46.3181	46.8434	27.729	28.7196	51.6424	51.6446	38.7089	37.7157	48.457	47.5434	41.0663	41.2539	42.8464	44.7796	38	42.2307	43.7247	40.4599	44.1335	41.8106	42.9325	50.7008	52.8098	75.8961	77.2995	67.1547	68.7911	56.8945	58.5572	38.1681	39.0928	54.3078	56.1908	47.0156	46.975	41.8048	41.7642	51.2874	50.0433	47.3822	48.2029	43.5576
2023-01-01 17:05:00	39	40.6306	41.6531	49.3448	49.1773	41.1692	41.455	46.3392	47.264	28.7828	29.2544	52.0525	52.2412	35.9418	38.1774	46.5599	48.0634	39.9085	41.7455	43.8156	45.2377	39	42.8849	44.1427	43.2015	44.5178	41.9608	43.3457	50.0845	53.6213	77.2697	78.2952	69.4435	69.6722	59.1898	59.3656	40.142	39.6785	54.2366	56.7048	46.5771	47.5429	42.9288	42.0414	49.3738	50.5436	47.0445	48.6288	42.2488
2023-01-01 18:05:00	40	41.6847	42.0269	49.6613	49.5468	40.5205	41.8306	47.2525	47.6847	29.0608	29.7893	51.7419	52.8378	37.7523	38.6391	48.4848	48.5834	43.2214	42.2371	44.5454	45.6958	40	42.8932	44.5606	44.4438	44.9021	42.178	43.7588	52.4891	54.4329	77.7608	79.2909	70.8502	70.5533	60.5668	60.174	39.1478	40.2642	55.3713	57.2189	47.2722	48.1109	40.6432	42.3187	50.9073	51.0439	46.4083	49.0547	44.3128
2023-01-01 19:05:00	41	42.6002	42.4007	50.7957	49.9162	41.2539	42.2062	47.8897	48.1053	27.9731	30.3241	53.9626	53.4344	39.9187	39.1009	50.4406	49.1034	44.519	42.7287	47.6674	46.1538	41	44.618	44.9785	45.3065	45.2864	43.7581	44.172	55.9924	55.2444	80.1228	80.2867	69.3661	71.4344	61.8198	60.9823	42.0939	40.8499	57.2225	57.7329	48.7298	48.6788	41.6739	42.5959	52.0409	51.5442	51.0339	49.4806	44.4789
2023-01-01 20:05:00	42	42.8406	42.7745	50.6814	50.2857	41.3106	42.5818	48.0376	48.5259	31.339	30.859	53.3455	54.031	38.3373	39.5626	48.2713	49.6235	41.7446	43.2202	46.5188	46.6119	42	44.8849	45.3964	44.0767	45.6707	44.2523	44.5852	56.9052	56.056	79.53	81.2824	72.1256	72.3154	62.5721	61.7907	42.5593	41.4356	55.1661	58.2469	48.6788	49.2468	44.4954	42.8731	50.6501	52.0445	48.2972	49.9065	44.4962
2023-01-01 21:05:00	43	41.0318	43.1483	49.0173	50.6551	40.7406	42.9574	46.9229	48.9465	31.9754	31.3939	53.9867	54.6276	38.6585	40.0243	49.3779	50.1435	42.5469	43.7118	45.7533	47.07	43	43.7373	45.8143	44.0753	46.055	43.5619	44.9984	56.4299	56.8675	80.6184	82.2782	71.6552	73.1965	62.1254	62.5991	41.5452	42.0213	56.2255	58.7609	48.2123	49.8147	44.9292	43.1504	51.0528	52.5448	50.5022	50.3324	43.5481
2023-01-01 22:05:00	44	42.1961	43.5221	50.7359	51.0246	42.3983	43.333	47.9591	49.3671	31.1898	31.9287	54.675	55.2241	41.473	40.4861	48.1327	50.6635	40.4177	44.2034	47.3585	47.528	44	44.9231	46.2322	46.0996	46.4393	44.7648	45.4115	58.6756	57.6791	78.8063	83.2739	74.0701	74.0776	63.3045	63.4075	44.5976	42.6069	57.6404	59.275	49.4759	50.3827	44.2176	43.4276	51.8167	53.0451	48.6541	50.7583	43.6463
2023-01-01 23:05:00	45	42.2047	43.8958	48.8695	51.3941	42.4701	43.7086	46.9486	49.7878	32.1604	32.4636	53.6828	55.8207	39.9918	40.9478	49.6172	51.1835	41.8633	44.6949	48.0457	47.9861	45	44.5647	46.6501	43.6058	46.8236	44.6415	45.8247	57.6224	58.4906	84.028	84.2696	73.0456	74.9587	63.7793	64.2159	44.7509	43.1926	59.13	59.789	49.1133	50.9506	44.8618	43.7049	52.407	53.5454	49.2523	51.1841	44.3059
2023-01-02 00:05:00	46	43.0372	44.2696	49.6295	51.7635	42.9151	44.0842	46.8241	50.2084	34.2981	32.9984	56.0161	56.4173	42.6444	41.4095	50.597	51.7035	45.9449	45.1865	49.1252	48.4442	46	45.0759	47.0681	44.9052	47.2079	44.3119	46.2379	60.0559	59.3022	81.8576	85.2654	75.4555	75.8397	64.3232	65.0242	45.5889	43.7783	60.7441	60.303	51.3872	51.5185	46.066	43.9821	52.428	54.0457	51.2811	51.61	45.1744
2023-01-02 01:05:00	47	43.4163	44.6434	50.0896	52.133	43.6076	44.4597	46.6589	50.629	33.3365	33.5333	55.3307	57.0139	41.1586	41.8713	49.8614	52.2235	44.4676	45.6781	49.7485	48.9023	47	45.8131	47.486	45.4091	47.5922	45.9793	46.651	60.1589	60.1137	85.021	86.2611	76.137	76.7208	64.7339	65.8326	46.0757	44.364	59.8471	60.8171	51.1517	52.0865	46.6232	44.2594	54.6947	54.546	50.3794	52.0359	45.1651
2023-01-02 02:05:00	48	44.7384	45.0172	52.4679	52.5024	43.8969	44.8353	49.6869	51.0496	30.4902	34.0682	56.6996	57.6105	42.3134	42.333	51.6163	52.7435	45.1579	46.1697	49.0547	49.3603	48	45.6654	47.9039	46.2817	47.9765	45.4608	47.0642	60.5287	60.9253	82.7619	87.2569	76.157	77.6019	64.4002	66.641	47.5341	44.9497	59.6339	61.3311	52.7653	52.6544	68.092	44.5366	53.2391	55.0463	51.4413	52.4618	46.0588
[truncated: 1 more columns]

## Sheet: N2_Raw data
Label: Scratch_N2_30.12.22_Soraya
Metric: Wound Confluence (Percent)
Cell Type: A549
Passage: 1
Notes:
Analysis Job: Scratch_N2_30.12.22_Soraya
		WT untreated										WT Dixy														WT CA								WT TGF												Y273F untreated
Date Time	Elapsed	A3		A5		A6		A8		A12		B1		B2		B3		B4		B5		B8		B12		C2		C3		C6		C8		D1		D4		D5		D7		D10		D12		E2		E10
2022-12-31 02:05:00	0	1.10174	25.9973	2.6391	22.1248	3.22485	24.9504	1.18227	23.7612	0.988519	25.169	3.94505	17.228	1.98873	19.5295	2.18724	23.5572	3.2177	16.5639	1.93557	15.8448	2.58796	14.7455	2.34173	7.02028	2.14709	34.9968	2.78548	34.7345	4.4138	31.8968	1.16001	25.7407	2.42378	18.2599	3.05317	32.2749	2.30017	25.8506	2.50498	29.6542	3.30364	20.0866	1.45734	13.1717	4.87087	30.2852	5.35082	22.9908
2022-12-31 03:05:00	1	24.5993	26.2642	20.8075	22.4541	23.5575	25.3553	23.389	24.1024	25.6755	25.4667	19.4285	17.6629	21.5574	20.0924	25.9907	24.1303	17.9646	17.0423	17.6455	16.34	16.9717	15.2212	8.26968	7.29447	33.1651	35.4531	31.9612	35.2314	28.3889	32.2755	22.3221	26.1514	20.0321	18.8098	31.8893	33.1887	27.9485	26.7181	29.0749	30.5593	22.0147	20.8771	16.95	13.6593	27.3217	30.8076	20.8492	23.5788
2022-12-31 04:05:00	2	27.6217	26.5312	23.8255	22.7834	25.6933	25.7601	26.6935	24.4436	27.5934	25.7645	22.1702	18.0978	23.7644	20.6554	26.9488	24.7034	20.4743	17.5207	18.7099	16.8351	18.3521	15.6969	8.45178	7.56867	35.8047	35.9095	35.117	35.7283	30.8876	32.6541	24.6935	26.5621	22.1553	19.3597	35.3019	34.1026	30.9995	27.5857	32.1299	31.4643	23.7057	21.6675	17.5471	14.1468	28.9253	31.33	22.9329	24.1669
2022-12-31 05:05:00	3	27.6623	26.7981	24.1917	23.1127	26.4405	26.1649	25.2665	24.7848	27.4432	26.0623	20.6105	18.5327	20.7789	21.2183	25.8956	25.2764	19.7804	17.9992	18.687	17.3303	17.5437	16.1726	8.44395	7.84286	37.3559	36.3659	36.9369	36.2253	34.1442	33.0328	27.223	26.9727	22.3795	19.9095	36.6148	35.0164	32.278	28.4532	32.399	32.3693	24.579	22.4579	17.621	14.6344	31.0816	31.8523	25.1464	24.755
2022-12-31 06:05:00	4	27.1414	27.0651	23.1364	23.4419	25.7341	26.5698	26.4223	25.126	27.732	26.36	20.2997	18.9676	21.5445	21.7813	25.0435	25.8495	18.6629	18.4776	17.887	17.8254	16.6511	16.6483	8.14795	8.11706	36.3846	36.8223	36.6215	36.7222	33.0474	33.4115	26.6982	27.3834	21.8096	20.4594	35.7656	35.9303	29.487	29.3207	33.2098	33.2744	22.9765	23.2484	16.0696	15.1219	31.6477	32.3747	25.4252	25.343
2022-12-31 07:05:00	5	30.8765	27.3321	25.9825	23.7712	29.372	26.9746	29.0343	25.4672	29.8679	26.6578	21.5524	19.4025	25.2246	22.3442	29.6604	26.4226	20.7427	18.9561	20.0356	18.3205	19.1472	17.1239	9.99649	8.39125	39.5274	37.2787	39.4608	37.2192	36.314	33.7901	28.9392	27.7941	21.4813	21.0092	40.3099	36.8441	32.7049	30.1883	35.2936	34.1794	26.409	24.0388	17.3993	15.6095	34.5177	32.8971	27.6689	25.9311
2022-12-31 08:05:00	6	31.1235	27.599	26.9319	24.1005	30.9965	27.3794	27.8776	25.8084	29.0593	26.9556	22.5479	19.8374	24.8171	22.9072	29.6792	26.9956	22.143	19.4345	21.1456	18.8157	19.6709	17.5996	10.299	8.66545	40.7537	37.735	40.6788	37.7161	36.8893	34.1688	29.4732	28.2048	24.0451	21.5591	40.9178	37.7579	34.0696	31.0558	38.7217	35.0844	27.1435	24.8293	16.8685	16.097	36.1057	33.4194	29.43	26.5192
2022-12-31 09:05:00	7	31.5367	27.866	27.2555	24.4298	30.5097	27.7842	30.4343	26.1496	30.7066	27.2533	21.684	20.2723	25.129	23.4701	29.7295	27.5687	22.1142	19.913	20.7228	19.3108	18.5366	18.0753	10.5419	8.93964	41.5699	38.1914	41.584	38.2131	38.2876	34.5475	30.9008	28.6154	22.2724	22.109	42.021	38.6718	34.0209	31.9234	39.4947	35.9895	27.6766	25.6197	18.1305	16.5846	37.4012	33.9418	29.0449	27.1072
2022-12-31 10:05:00	8	28.8691	28.1329	25.3603	24.759	28.8892	28.1891	26.7547	26.4908	28.9026	27.5511	20.7202	20.7072	24.796	24.0331	29.2482	28.1417	20.551	20.3914	19.9506	19.806	17.7173	18.551	9.45382	9.21384	40.7991	38.6478	40.2475	38.71	36.954	34.9262	29.9429	29.0261	24.3615	22.6588	42.7284	39.5856	34.0468	32.7909	38.3456	36.8945	25.93	26.4102	16.726	17.0721	35.746	34.4642	29.7174	27.6953
2022-12-31 11:05:00	9	30.0888	28.3999	26.138	25.0883	29.1337	28.5939	27.46	26.832	27.9183	27.8488	21.5025	21.1421	24.548	24.596	29.1409	28.7148	22.0798	20.8699	20.544	20.3011	19.8729	19.0267	9.62707	9.48803	40.2209	39.1042	40.6942	39.2069	36.9303	35.3048	30.5644	29.4368	22.3483	23.2087	41.8965	40.4995	36.0574	33.6584	38.8346	37.7995	27.3518	27.2006	18.4315	17.5597	37.3233	34.9865	30.3498	28.2834
2022-12-31 12:05:00	10	31.4622	28.6668	27.5203	25.4176	30.7223	28.9987	30.3375	27.1732	30.2515	28.1466	22.9895	21.577	26.2445	25.159	34.0416	29.2879	22.0639	21.3483	21.0571	20.7963	20.6236	19.5023	10.2665	9.76223	43.1161	39.5605	43.3634	39.7039	39.3792	35.6835	33.119	29.8475	26.7505	23.7585	44.8212	41.4133	36.4413	34.526	41.3926	38.7046	29.9613	27.991	19.56	18.0472	39.1906	35.5089	30.7331	28.8714
2022-12-31 13:05:00	11	29.9697	28.9338	26.2656	25.7469	30.8122	29.4036	27.6662	27.5144	27.6428	28.4444	23.3352	22.0119	25.6877	25.7219	30.2172	29.8609	21.2156	21.8268	21.2256	21.2914	20.0798	19.978	10.3231	10.0364	41.1043	40.0169	40.4912	40.2008	37.7207	36.0622	31.0463	30.2581	23.6818	24.3084	41.6302	42.3272	35.2544	35.3935	40.106	39.6096	28.4772	28.7815	18.7154	18.5348	38.3815	36.0313	29.4062	29.4595
2022-12-31 14:05:00	12	31.3413	29.2007	27.6568	26.0761	32.4403	29.8084	28.5001	27.8556	31.9664	28.7421	23.1237	22.4468	28.4583	26.2849	30.3738	30.434	22.3784	22.3052	23.1593	21.7865	20.5504	20.4537	10.2241	10.3106	43.8509	40.4733	43.7963	40.6978	39.9722	36.4408	33.8614	30.6688	26.715	24.8583	47.8469	43.241	38.4504	36.2611	44.4899	40.5146	30.5521	29.5719	20.2188	19.0223	40.4608	36.5537	32.8981	30.0476
2022-12-31 15:05:00	13	32.5784	29.4677	28.597	26.4054	32.546	30.2132	30.9773	28.1968	29.6821	29.0399	24.5101	22.8817	29.5067	26.8478	32.8225	31.0071	24.6148	22.7837	24.5551	22.2817	23.3756	20.9294	11.0222	10.5848	44.0515	40.9297	44.2545	41.1947	40.0391	36.8195	34.6379	31.0795	26.8712	25.4081	46.766	44.1549	38.7379	37.1286	45.2163	41.4197	30.5743	30.3624	19.0564	19.5099	41.0843	37.076	33.1445	30.6356
2022-12-31 16:05:00	14	32.2754	29.7346	29.3967	26.7347	33.3967	30.6181	30.0246	28.538	30.3849	29.3377	23.0377	23.3166	28.5227	27.4108	31.106	31.5801	23.3393	23.2621	23.8534	22.7768	22.4345	21.4051	11.0792	10.859	44.9779	41.3861	45.4881	41.6916	41.86	37.1982	34.7734	31.4902	24.6519	25.958	45.4594	45.0687	37.9118	37.9961	44.7315	42.3247	33.1157	31.1528	21.9584	19.9974	40.8921	37.5984	32.7306	31.2237
2022-12-31 17:05:00	15	30.4374	30.0016	26.0119	27.064	30.9405	31.0229	28.7645	28.8792	30.0739	29.6354	22.7089	23.7515	28.2926	27.9737	31.9778	32.1532	21.6613	23.7406	21.8355	23.272	21.7721	21.8807	10.1824	11.1332	43.4924	41.8424	43.5799	42.1886	38.6521	37.5768	32.5549	31.9009	26.3741	26.5078	46.1542	45.9825	37.609	38.8637	45.1642	43.2297	32.3049	31.9432	18.4981	20.485	40.078	38.1208	31.8611	31.8118
2022-12-31 18:05:00	16	31.3508	30.2685	27.0959	27.3932	31.4604	31.4277	29.0928	29.2204	29.3667	29.9332	23.0664	24.1864	29.5674	28.5367	33.5297	32.7263	24.1229	24.219	23.493	23.7671	22.9832	22.3564	11.665	11.4074	44.1103	42.2988	44.1986	42.6855	36.2168	37.9555	33.782	32.3115	26.9982	27.0577	47.9413	46.8964	41.3118	39.7312	46.1626	44.1348	34.2191	32.7337	20.4022	20.9725	39.7152	38.6431	32.3691	32.3998
2022-12-31 19:05:00	17	33.0966	30.5355	29.4217	27.7225	33.6737	31.8326	34.6706	29.5616	33.3465	30.231	24.1743	24.6213	29.8051	29.0996	35.0801	33.2993	25.6732	24.6975	26.0187	24.2622	22.7298	22.8321	11.6552	11.6816	46.1973	42.7552	46.7186	43.1825	40.3645	38.3342	35.892	32.7222	27.9324	27.6076	50.0444	47.8102	42.4091	40.5988	47.916	45.0398	33.4349	33.5241	21.7765	21.4601	42.5391	39.1655	34.2824	32.9879
2022-12-31 20:05:00	18	32.2868	30.8025	29.54	28.0518	32.9665	32.2374	30.382	29.9029	31.7217	30.5287	24.4294	25.0562	29.6528	29.6626	33.8543	33.8724	25.7305	25.1759	25.8258	24.7574	23.1796	23.3078	11.7713	11.9558	46.9173	43.2116	47.253	43.6794	41.8235	38.7128	36.7845	33.1329	29.2252	28.1574	50.2501	48.7241	45.1325	41.4663	48.1237	45.9448	35.1785	34.3146	21.3806	21.9476	42.9306	39.6879	33.6652	33.576
2022-12-31 21:05:00	19	33.4786	31.0694	30.277	28.3811	35.626	32.6422	31.4553	30.2441	32.7759	30.8265	25.3287	25.4911	31.0452	30.2255	36.2827	34.4454	25.0316	25.6544	25.8463	25.2525	23.5839	23.7835	11.7291	12.23	47.2522	43.668	46.3366	44.1764	41.1401	39.0915	35.1849	33.5436	29.5799	28.7073	51.5305	49.6379	42.5724	42.3338	50.0707	46.8499	35.5429	35.105	21.5334	22.4352	42.9026	40.2102	36.9213	34.164
2022-12-31 22:05:00	20	33.2138	31.3364	30.2541	28.7103	34.7523	33.047	29.8682	30.5853	31.6155	31.1242	26.4879	25.926	31.4353	30.7885	37.1424	35.0185	27.0369	26.1328	26.2115	25.7477	25.6398	24.2591	11.8046	12.5042	46.8504	44.1243	47.92	44.6733	42.2487	39.4702	36.498	33.9542	29.8677	29.2571	49.4224	50.5518	45.749	43.2014	50.3857	47.7549	37.3587	35.8955	21.7226	22.9227	42.3141	40.7326	36.4742	34.7521
2022-12-31 23:05:00	21	33.5278	31.6033	30.471	29.0396	35.623	33.4519	32.7471	30.9265	34.2334	31.422	25.7605	26.3609	32.8922	31.3514	37.2787	35.5916	26.9555	26.6113	26.339	26.2428	24.7399	24.7348	11.3785	12.7784	47.4112	44.5807	48.3031	45.1702	41.8569	39.8489	36.7165	34.3649	31.507	29.807	53.9731	51.4656	44.275	44.0689	50.7934	48.6599	37.9288	36.6859	22.7037	23.4103	42.6905	41.255	36.4689	35.3402
2023-01-01 00:05:00	22	32.4341	31.8703	30.3476	29.3689	34.7994	33.8567	32.4147	31.2677	32.7877	31.7198	26.0507	26.7958	31.9468	31.9144	35.7449	36.1646	27.7193	27.0897	26.3837	26.738	24.6617	25.2105	12.6264	13.0526	46.1521	45.0371	48.3231	45.6672	42.4896	40.2275	37.6957	34.7756	30.7702	30.3569	55.2527	52.3795	44.1947	44.9365	49.3997	49.565	37.5725	37.4763	22.4416	23.8978	43.852	41.7774	36.7413	35.9282
2023-01-01 01:05:00	23	33.262	32.1372	31.3296	29.6982	36.5024	34.2615	31.3092	31.6089	32.786	32.0175	28.5238	27.2307	33.8158	32.4773	39.6789	36.7377	27.6194	27.5681	27.4268	27.2331	25.9717	25.6862	13.1229	13.3268	47.8899	45.4935	48.7403	46.1641	41.4668	40.6062	37.8975	35.1863	32.6341	30.9067	56.8083	53.2933	45.5658	45.804	53.1876	50.47	39.8021	38.2668	25.423	24.3854	43.4696	42.2997	37.8125	36.5163
2023-01-01 02:05:00	24	33.9093	32.4042	31.6539	30.0275	35.8822	34.6664	33.8628	31.9501	33.7798	32.3153	27.5973	27.6656	35.9756	33.0403	38.3883	37.3108	29.1824	28.0466	29.8806	27.7282	27.9185	26.1619	13.1432	13.601	47.6211	45.9498	48.5309	46.6611	42.4863	40.9849	37.9078	35.5969	31.624	31.4566	55.6584	54.2071	46.7891	46.6715	55.0588	51.375	39.941	39.0572	24.7376	24.873	44.696	42.8221	38.0345	37.1044
2023-01-01 03:05:00	25	32.8541	32.6711	30.8662	30.3567	36.3717	35.0712	32.8006	32.2913	34.7343	32.6131	26.8861	28.1005	33.8157	33.6032	37.2309	37.8838	28.8219	28.525	27.3736	28.2234	27.6786	26.6375	13.5559	13.8752	48.9111	46.4062	49.9573	47.158	43.8442	41.3635	38.9359	36.0076	31.7145	32.0064	55.4347	55.121	47.6231	47.5391	53.2558	52.2801	42.1155	39.8477	24.4396	25.3605	44.7266	43.3445	38.1669	37.6924
2023-01-01 04:05:00	26	34.2406	32.9381	31.4145	30.686	37.0625	35.476	35.7142	32.6325	33.897	32.9108	27.107	28.5354	35.7699	34.1662	39.6894	38.4569	29.7012	29.0035	28.5863	28.7185	25.6547	27.1132	14.8589	14.1494	48.412	46.8626	48.9903	47.6549	42.4745	41.7422	37.6136	36.4183	32.8564	32.5563	56.7695	56.0348	49.5192	48.4066	53.6158	53.1851	40.0289	40.6381	25.1592	25.8481	45.0919	43.8668	38.4245	38.2805
2023-01-01 05:05:00	27	30.3889	33.205	29.5826	31.0153	35.552	35.8809	32.2924	32.9737	33.4345	33.2086	26.8512	28.9703	34.0418	34.7291	36.5797	39.0299	28.1976	29.4819	27.4975	29.2137	25.9476	27.5889	13.631	14.4236	46.3155	47.319	47.9615	48.1519	40.7057	42.1209	36.4214	36.829	31.426	33.1062	56.2138	56.9487	48.5596	49.2742	52.4248	54.0901	39.7626	41.4286	25.4763	26.3356	42.9557	44.3892	39.0552	38.8686
2023-01-01 06:05:00	28	33.6621	33.472	32.063	31.3446	36.7728	36.2857	33.9697	33.3149	33.9413	33.5063	28.9527	29.4053	36.548	35.2921	40.4943	39.603	29.535	29.9604	28.7651	29.7088	26.5134	28.0646	14.4088	14.6977	47.7773	47.7754	50.3832	48.6488	45.2895	42.4995	38.5238	37.2396	34.2533	33.656	58.3993	57.8625	48.865	50.1417	55.0727	54.9951	42.844	42.219	27.3782	26.8232	46.1966	44.9116	40.9861	39.4566
2023-01-01 07:05:00	29	33.7386	33.739	31.5652	31.6738	36.8791	36.6905	32.2834	33.6561	33.209	33.8041	30.6713	29.8402	37.2179	35.855	40.6948	40.1761	30.343	30.4388	30.2553	30.204	27.9971	28.5403	16.0199	14.9719	49.1506	48.2317	49.6459	49.1458	44.3138	42.8782	38.1656	37.6503	35.4482	34.2059	59.2375	58.7764	51.0981	51.0092	54.5516	55.9002	42.5894	43.0094	26.4358	27.3107	44.624	45.4339	40.3941	40.0447
2023-01-01 08:05:00	30	32.3644	34.0059	30.8635	32.0031	36.55	37.0954	31.9652	33.9973	30.5939	34.1019	29.348	30.2751	34.3681	36.418	38.4382	40.7491	28.7906	30.9173	30.0105	30.6991	26.3789	29.0159	14.2139	15.2461	47.605	48.6881	48.922	49.6427	42.1981	43.2569	37.9579	38.061	34.159	34.7557	58.4303	59.6902	50.6802	51.8768	55.6002	56.8052	44.7973	43.7999	27.6983	27.7983	43.3818	45.9563	40.6379	40.6328
2023-01-01 09:05:00	31	32.219	34.2729	30.5183	32.3324	35.9056	37.5002	34.0637	34.3385	34.0937	34.3996	30.0456	30.71	34.9338	36.9809	37.6992	41.3222	31.5027	31.3957	29.9288	31.1942	29.575	29.4916	13.8101	15.5203	47.5626	49.1445	47.5752	50.1397	42.4026	43.6356	38.3986	38.4717	34.562	35.3056	59.7669	60.6041	50.0965	52.7443	55.953	57.7102	43.7135	44.5903	28.2868	28.2858	45.3912	46.4787	41.1116	41.2208
2023-01-01 10:05:00	32	34.2749	34.5398	32.162	32.6617	37.9873	37.905	34.0635	34.6797	34.1568	34.6974	30.9456	31.1449	37.088	37.5438	42.3276	41.8953	30.4467	31.8742	32.1153	31.6894	29.7435	29.9673	16.5285	15.7945	49.7278	49.6009	50.8649	50.6366	43.939	44.0142	39.0241	38.8824	36.2034	35.8555	61.9074	61.5179	53.2736	53.6119	58.0724	58.6153	44.7085	45.3808	29.3327	28.7734	47.528	47.0011	44.5096	41.8089
2023-01-01 11:05:00	33	32.9539	34.8068	32.3572	32.9909	38.0768	38.3098	31.6935	35.0209	34.8979	34.9952	31.1864	31.5798	36.2737	38.1068	42.8528	42.4683	32.3933	32.3526	32.8631	32.1845	30.9505	30.443	14.1939	16.0687	47.1594	50.0573	50.2654	51.1335	44.2051	44.3929	36.4475	39.293	34.5169	36.4053	61.7009	62.4317	54.0311	54.4794	57.5241	59.5203	45.0103	46.1712	27.5108	29.2609	47.7982	47.5234	41.7429	42.397
2023-01-01 12:05:00	34	35.5145	35.0737	34.0463	33.3202	39.597	38.7147	35.2874	35.3621	36.3409	35.2929	31.863	32.0147	38.4858	38.6697	43.5668	43.0414	34.7255	32.8311	34.4824	32.6797	30.1314	30.9187	16.1077	16.3429	50.9766	50.5136	52.3196	51.6305	45.5592	44.7716	40.3465	39.7037	36.1988	36.9552	61.7927	63.3456	53.4833	55.3469	61.2191	60.4253	45.7874	46.9616	29.5018	29.7485	47.6601	48.0458	41.7997	42.985
2023-01-01 13:05:00	35	34.2443	35.3407	35.2817	33.6495	39.8221	39.1195	35.5775	35.7033	36.3625	35.5907	30.7013	32.4496	36.5923	39.2327	42.2409	43.6145	34.2079	33.3095	33.9975	33.1748	32.8849	31.3943	17.0163	16.6171	50.1778	50.97	52.4093	52.1274	45.0487	45.1502	40.7902	40.1144	35.0285	37.505	62.6987	64.2594	53.8837	56.2145	59.5529	61.3304	45.7396	47.7521	27.8443	30.236	45.2323	48.5682	42.6698	43.5731
2023-01-01 14:05:00	36	34.4891	35.6076	34.2339	33.9788	39.8215	39.5243	35.0424	36.0446	33.7613	35.8884	34.3404	32.8845	39.0461	39.7956	45.886	44.1875	35.2032	33.788	35.3255	33.6699	32.7297	31.87	17.5854	16.8913	51.2793	51.4264	52.2824	52.6244	45.6897	45.5289	40.1113	40.5251	37.3875	38.0549	66.595	65.1733	56.3014	57.082	60.328	62.2354	48.3065	48.5425	31.0082	30.7236	50.3539	49.0905	45.8479	44.1612
2023-01-01 15:05:00	37	32.9755	35.8746	32.3761	34.308	38.2743	39.9292	33.9056	36.3858	34.6889	36.1862	32.1578	33.3194	37.5172	40.3586	43.4853	44.7606	33.2589	34.2664	32.9625	34.1651	31.9007	32.3457	19.1275	17.1655	50.0002	51.8828	50.3655	53.1213	42.4211	45.9076	39.2871	40.9357	36.9888	38.6048	64.6007	66.0871	55.5997	57.9496	60.4653	63.1404	47.5337	49.333	30.2325	31.2111	47.827	49.6129	41.0682	44.7492
2023-01-01 16:05:00	38	35.1489	36.1415	34.0607	34.6373	39.3599	40.334	36.0202	36.727	36.1297	36.484	34.2223	33.7543	41.3376	40.9215	45.6291	45.3336	35.7222	34.7449	36.0033	34.6602	31.6866	32.8214	18.1748	17.4397	51.7945	52.3391	54.3366	53.6182	45.3921	46.2862	42.7078	41.3464	40.0416	39.1546	65.6868	67.001	58.2978	58.8171	64.0308	64.0455	50.5671	50.1234	32.7649	31.6987	50.7552	50.1353	43.5138	45.3373
2023-01-01 17:05:00	39	35.4171	36.4085	34.3116	34.9666	39.4402	40.7388	39.0759	37.0682	37.8391	36.7817	35.4051	34.1892	40.2893	41.4845	45.0372	45.9067	34.1142	35.2233	35.3024	35.1554	33.405	33.2971	18.9027	17.7139	53.4281	52.7955	53.8192	54.1152	44.8443	46.6649	42.0851	41.7571	40.5886	39.7045	68.7632	67.9148	58.4803	59.6846	63.2869	64.9505	50.4696	50.9139	33.0521	32.1862	50.161	50.6576	44.8131	45.9254
2023-01-01 18:05:00	40	36.9935	36.6754	34.7634	35.2959	39.9893	41.1437	37.6064	37.4094	37.5918	37.0795	34.5105	34.6241	40.1017	42.0474	48.0114	46.4798	34.2212	35.7018	35.9303	35.6505	33.579	33.7727	17.516	17.9881	53.5414	53.2519	54.5545	54.6121	45.9692	47.0436	41.4525	42.1678	39.8338	40.2543	70.1372	68.8287	62.1094	60.5522	61.8571	65.8555	50.6175	51.7043	34.3007	32.6738	50.6904	51.18	46.148	46.5134
2023-01-01 19:05:00	41	34.5587	36.9424	34.1907	35.6251	38.5795	41.5485	34.9619	37.7506	34.2056	37.3773	34.4185	35.059	39.8232	42.6104	44.7491	47.0528	33.0047	36.1802	33.4598	36.1457	31.7019	34.2484	17.6418	18.2623	51.5728	53.7083	51.8488	55.1091	45.1028	47.4222	40.2544	42.5784	39.5179	40.8042	69.1855	69.7425	62.2222	61.4197	64.831	66.7606	50.9528	52.4947	33.5612	33.1613	49.3347	51.7024	44.5064	47.1015
2023-01-01 20:05:00	42	35.3949	37.2094	33.8904	35.9544	40.3178	41.9533	36.705	38.0918	35.1313	37.675	34.7099	35.4939	40.4829	43.1733	46.0917	47.6259	34.3809	36.6586	34.1366	36.6408	34.4087	34.7241	17.1396	18.5365	52.0279	54.1647	51.6477	55.606	45.757	47.8009	40.2858	42.9891	40.9728	41.3541	70.5709	70.6563	63.3503	62.2873	67.3259	67.6656	53.1601	53.2852	32.7125	33.6489	47.9717	52.2247	47.164	47.6896
2023-01-01 21:05:00	43	38.5497	37.4763	37.2449	36.2837	42.0609	42.3582	38.0737	38.433	37.1031	37.9728	36.7917	35.9288	45.1581	43.7363	49.007	48.199	36.7791	37.1371	35.4522	37.1359	37.4189	35.1998	17.8471	18.8107	52.4035	54.621	54.959	56.1029	48.2009	48.1796	42.4677	43.3998	43.2955	41.9039	70.7519	71.5702	65.17	63.1548	69.7924	68.5706	53.1531	54.0756	34.3931	34.1364	53.0485	52.7471	47.4828	48.2776
2023-01-01 22:05:00	44	38.0817	37.7433	37.0299	36.613	43.2662	42.763	39.333	38.7742	38.0416	38.2706	37.4149	36.3637	47.7125	44.2992	49.1586	48.772	38.5428	37.6155	38.4919	37.6311	37.6923	35.6755	18.8355	19.0849	54.9851	55.0774	55.1204	56.5999	47.7348	48.5583	41.4147	43.8105	41.1418	42.4538	72.6486	72.484	63.7786	64.0224	69.4302	69.4757	56.2761	54.8661	34.1093	34.624	51.3175	53.2695	48.2328	48.8657
2023-01-01 23:05:00	45	38.1889	38.0102	35.7699	36.9422	41.9141	43.1678	38.2544	39.1154	36.6417	38.5683	36.0883	36.7986	44.9001	44.8622	50.9523	49.3451	38.9547	38.094	37.6613	38.1262	37.769	36.1511	18.8029	19.3591	54.5255	55.5338	55.7517	57.0968	48.2111	48.9369	42.8535	44.2211	43.303	43.0036	70.8978	73.3979	66.0935	64.8899	70.3773	70.3807	55.6149	55.6565	35.0019	35.1115	54.9291	53.7919	49.7793	49.4538
2023-01-02 00:05:00	46	38.5361	38.2772	36.6537	37.2715	42.9602	43.5726	38.3757	39.4566	38.997	38.8661	37.476	37.2335	45.5307	45.4251	48.5084	49.9181	38.8969	38.5724	39.2553	38.6214	35.7077	36.6268	20.2579	19.6333	52.7728	55.9902	55.8829	57.5938	48.4892	49.3156	42.1393	44.6318	43.9135	43.5535	71.5869	74.3117	64.1232	65.7574	71.6529	71.2857	56.8171	56.4469	36.6788	35.5991	53.7421	54.3142	51.2178	50.0418
2023-01-02 01:05:00	47	38.4727	38.5441	36.3118	37.6008	41.3018	43.9775	39.9998	39.7978	38.4063	39.1638	38.2914	37.6684	46.7454	45.9881	47.9673	50.4912	39.678	39.0509	39.82	39.1165	35.565	37.1025	21.5323	19.9075	56.4762	56.4465	56.8707	58.0907	47.8352	49.6943	43.6077	45.0425	44.5344	44.1034	74.474	75.2256	66.452	66.625	72.5193	72.1908	57.1916	57.2374	36.4594	36.0866	54.1402	54.8366	52.2616	50.6299
2023-01-02 02:05:00	48	39.2973	38.8111	37.6804	37.9301	45.0942	44.3823	41.9015	40.139	40.9479	39.4616	39.6465	38.1033	48.1957	46.551	50.8865	51.0643	40.7851	39.5293	38.6324	39.6117	37.6157	37.5782	21.1719	20.1817	54.2358	56.9029	56.2728	58.5877	48.6571	50.0729	42.6895	45.4532	44.994	44.6532	73.8425	76.1394	67.4969	67.4925	72.4291	73.0958	58.9926	58.0278	38.1073	36.5742	53.2865	55.359	47.1218	51.218
[truncated: 10 more columns]

## Sheet: N3_raw data
Label: Scratch_N3_30.12.22_Soraya
Metric: Wound Confluence (Percent)
Cell Type: A549
Passage: 1
Notes:
Analysis Job: Scratch_N3_30.12.22_Soraya
		WT untreated						WT Doxy										WT CA						WT TFG								Y273F untreated								Y273F Doxy
Date Time	Elapsed	A6		A8		A12		B1		B3		B6		B8		B10		C1		C6		C8		D1		D5		D7		D12		E1		E6		E10		E12		F5		F8		F10
2022-12-31 02:05:00	0	9.47929	33.1681	10.5868	41.7196	5.6414	34.637	2.23409	4.67018	3.40922	24.4582	2.3337	19.4672	4.09009	17.635	4.08253	27.8973	4.43825	39.1703	3.16713	32.3745	3.96944	34.1774	1.9966	30.1762	2.91529	32.723	2.91359	28.0684	1.90877	15.093	3.30785	34.7061	4.91313	50.2785	6.30136	34.4912	4.26106	30.7138	4.20343	25.9218	4.35552	21.7141	3.96135	24.5578
2022-12-31 03:05:00	1	35.3113	33.5573	43.4344	42.1757	35.5419	35.0214	3.48717	4.97781	26.9014	25.0665	22.9593	19.92	21.5965	18.1461	30.606	28.4682	39.1024	39.5883	33.0545	32.8018	35.605	34.6385	28.2579	30.9392	35.5379	33.5977	31.2722	29.0843	18.1626	15.5923	36.9825	35.1595	50.7983	50.877	35.0571	34.9853	32.5242	31.1654	28.2345	26.2859	24.7678	22.055	28.4584	24.962
2022-12-31 04:05:00	2	36.9407	33.9465	44.596	42.6319	34.0846	35.4057	5.12317	5.28543	25.9837	25.6749	23.1748	20.3728	21.9091	18.6572	30.8417	29.0391	39.9312	40.0063	33.8879	33.229	35.9901	35.0996	30.6151	31.7022	37.1588	34.4724	34.0977	30.1003	17.8096	16.0915	37.5558	35.6128	53.6277	51.4755	37.2291	35.4795	33.6139	31.6171	28.1214	26.6499	24.9389	22.3959	28.5819	25.3663
2022-12-31 05:05:00	3	35.9093	34.3357	44.589	43.0881	35.2975	35.7901	6.05754	5.59306	27.4213	26.2832	22.0651	20.8256	21.5501	19.1682	32.1735	29.6099	43.8364	40.4243	35.5552	33.6563	37.5256	35.5607	33.2702	32.4653	37.5757	35.347	34.2026	31.1163	17.2786	16.5908	38.6367	36.0662	52.433	52.074	37.3078	35.9736	33.6665	32.0688	28.6671	27.014	25.3109	22.7368	28.9068	25.7706
2022-12-31 06:05:00	4	35.3571	34.7249	45.2931	43.5442	35.8115	36.1745	7.33524	5.90069	26.8772	26.8915	20.7352	21.2784	20.345	19.6793	30.0736	30.1808	40.5066	40.8423	33.8301	34.0835	35.8011	36.0218	31.4298	33.2283	37.2133	36.2217	33.5011	32.1323	17.3808	17.0901	38.3323	36.5196	52.5008	52.6725	36.4529	36.4677	32.2656	32.5204	27.6694	27.378	24.1371	23.0778	27.1502	26.1748
2022-12-31 07:05:00	5	37.2991	35.114	47.926	44.0004	39.8004	36.5588	7.38631	6.20832	30.0257	27.4998	23.7727	21.7312	20.4196	20.1904	33.1993	30.7517	44.1231	41.2603	37.2117	34.5108	38.4992	36.4829	36.4267	33.9913	40.666	37.0964	37.1439	33.1482	18.9645	17.5894	41.0009	36.973	56.7168	53.271	39.7089	36.9618	35.5924	32.9721	29.0823	27.7421	24.8114	23.4187	30.4899	26.5791
2022-12-31 08:05:00	6	37.814	35.5032	48.2131	44.4565	42.0477	36.9432	7.06119	6.51595	30.3911	28.1081	23.3879	22.184	21.3845	20.7014	32.9488	31.3226	44.1467	41.6783	37.4691	34.9381	40.5294	36.944	37.5517	34.7543	40.9247	37.9711	36.3959	34.1642	19.6324	18.0886	42.1445	37.4264	58.1585	53.8695	40.9947	37.4559	36.4923	33.4238	29.0711	28.1062	27.4635	23.7596	28.8807	26.9834
2022-12-31 09:05:00	7	38.1564	35.8924	48.8455	44.9127	41.6173	37.3276	7.40696	6.82358	30.4936	28.7164	23.7635	22.6368	21.5333	21.2125	34.3644	31.8935	45.3415	42.0964	37.5357	35.3653	40.3351	37.4052	38.2621	35.5174	41.0594	38.8458	36.6389	35.1802	20.7374	18.5879	40.9946	37.8798	58.405	54.4679	41.7659	37.9501	35.5924	33.8754	31.2974	28.4702	26.8652	24.1005	29.6345	27.3876
2022-12-31 10:05:00	8	39.1333	36.2816	48.647	45.3689	42.0342	37.712	7.67871	7.13121	29.1922	29.3248	24.1946	23.0896	21.83	21.7236	34.0031	32.4644	45.2502	42.5144	39.3681	35.7926	41.1817	37.8663	38.8469	36.2804	43.4995	39.7204	36.826	36.1961	20.2441	19.0872	40.4735	38.3332	59.6333	55.0664	41.0956	38.4442	36.4788	34.3271	30.7669	28.8343	24.8553	24.4414	30.4452	27.7919
2022-12-31 11:05:00	9	39.2001	36.6708	50.4537	45.825	42.0962	38.0963	8.47331	7.43884	32.3513	29.9331	23.5202	23.5425	23.7438	22.2346	34.8548	33.0353	47.205	42.9324	39.6198	36.2198	41.0393	38.3274	38.3765	37.0434	44.6803	40.5951	40.7597	37.2121	22.5801	19.5865	41.8577	38.7865	59.9759	55.6649	42.0441	38.9383	37.9884	34.7788	30.8566	29.1983	26.2856	24.7823	29.7807	28.1962
2022-12-31 12:05:00	10	38.6023	37.0599	49.2779	46.2812	41.0357	38.4807	7.65822	7.74647	32.7162	30.5414	23.4921	23.9953	25.3788	22.7457	36.5933	33.6062	45.2306	43.3504	39.5544	36.6471	42.2176	38.7885	40.18	37.8064	43.8868	41.4698	39.021	38.2281	22.5023	20.0857	40.8905	39.2399	59.8763	56.2634	42.0504	39.4324	37.8699	35.2304	32.2026	29.5624	26.7926	25.1233	29.7914	28.6004
2022-12-31 13:05:00	11	39.2817	37.4491	48.7192	46.7373	40.7655	38.8651	8.37269	8.0541	33.1577	31.1497	24.1569	24.4481	22.7497	23.2568	36.5275	34.1771	47.7836	43.7684	40.0351	37.0744	42.7465	39.2496	41.6897	38.5695	43.6194	42.3445	41.6148	39.2441	21.2802	20.585	41.8434	39.6933	61.0595	56.8619	43.5189	39.9265	38.3334	35.6821	31.7914	29.9265	25.3935	25.4642	30.5876	29.0047
2022-12-31 14:05:00	12	40.8222	37.8383	49.2043	47.1935	42.9029	39.2494	8.76678	8.36173	34.5845	31.758	26.3793	24.9009	23.9345	23.7678	37.6696	34.748	48.0308	44.1864	40.2929	37.5016	43.0352	39.7107	40.216	39.3325	46.0498	43.2192	38.3092	40.26	23.3807	21.0843	41.3638	40.1467	61.4021	57.4604	43.7255	40.4206	38.7781	36.1338	31.0519	30.2905	25.9834	25.8051	30.3081	29.409
2022-12-31 15:05:00	13	40.6713	38.2275	51.6535	47.6496	43.539	39.6338	9.08532	8.66936	34.9045	32.3663	26.3256	25.3537	26.0114	24.2789	36.4467	35.3189	47.4395	44.6044	40.0782	37.9289	42.6166	40.1718	41.9874	40.0955	46.9441	44.0939	43.2861	41.276	23.1077	21.5836	41.5954	40.6001	62.049	58.0589	42.5088	40.9148	38.9793	36.5854	33.9108	30.6546	28.7117	26.146	31.8354	29.8132
2022-12-31 16:05:00	14	40.5724	38.6167	51.3863	48.1058	41.8909	40.0182	9.85423	8.97699	34.8921	32.9746	25.8951	25.8065	26.0218	24.79	36.2247	35.8898	47.348	45.0225	39.6957	38.3561	41.7673	40.6329	44.0257	40.8585	47.8901	44.9685	43.2085	42.292	23.5045	22.0829	43.6609	41.0535	62.1195	58.6574	42.7262	41.4089	39.5122	37.0371	32.9293	31.0186	27.4375	26.4869	30.429	30.2175
2022-12-31 17:05:00	15	40.9014	39.0058	50.3841	48.562	43.6036	40.4026	8.82061	9.28461	34.0773	33.583	26.7754	26.2593	26.0154	25.301	36.6248	36.4607	47.9025	45.4405	40.609	38.7834	44.1219	41.094	42.6102	41.6216	47.3561	45.8432	41.1229	43.308	22.2333	22.5821	41.8628	41.5068	63.7056	59.2559	42.4169	41.903	38.2402	37.4888	32.1262	31.3827	29.1683	26.8278	30.6681	30.6218
2022-12-31 18:05:00	16	40.7138	39.395	49.7236	49.0181	42.9454	40.7869	9.8995	9.59224	35.8236	34.1913	27.3794	26.7121	26.2656	25.8121	36.6428	37.0316	48.5558	45.8585	40.3585	39.2107	42.1985	41.5551	45.0491	42.3846	48.4763	46.7179	43.883	44.3239	23.9042	23.0814	44.0331	41.9602	63.3771	59.8544	44.096	42.3971	37.9367	37.9404	33.3759	31.7467	26.4045	27.1688	30.7126	31.026
2022-12-31 19:05:00	17	40.316	39.7842	50.4102	49.4743	42.3483	41.1713	9.96602	9.89987	33.9453	34.7996	27.6688	27.1649	25.9594	26.3232	38.0164	37.6025	48.846	46.2765	41.7502	39.6379	43.4955	42.0162	44.1742	43.1476	48.3085	47.5926	45.9592	45.3399	22.8082	23.5807	42.5345	42.4136	64.0345	60.4529	43.5101	42.8912	38.792	38.3921	32.0832	32.1108	28.608	27.5097	30.9239	31.4303
2022-12-31 20:05:00	18	40.9621	40.1734	52.0906	49.9304	43.5366	41.5557	9.74	10.2075	35.7483	35.4079	28.2533	27.6177	26.7169	26.8342	38.3017	38.1734	48.259	46.6945	42.0671	40.0652	42.9257	42.4773	47.9707	43.9106	49.1619	48.4673	46.4515	46.3559	24.4442	24.08	43.5238	42.867	64.631	61.0514	44.1924	43.3854	39.617	38.8438	32.7746	32.4749	27.4146	27.8506	31.3897	31.8346
2022-12-31 21:05:00	19	41.4941	40.5626	52.9089	50.3866	43.1555	41.94	9.86432	10.5151	36.1153	36.0162	28.5127	28.0706	25.5092	27.3453	37.8864	38.7443	50.0297	47.1125	42.3198	40.4924	44.158	42.9385	46.4679	44.6737	50.5371	49.3419	45.8829	47.3719	24.3648	24.5792	44.1594	43.3204	64.918	61.6499	44.0864	43.8795	39.7717	39.2954	34.1193	32.8389	28.0504	28.1915	31.2255	32.2388
2022-12-31 22:05:00	20	38.663	40.9517	47.5112	50.8428	40.8505	42.3244	10.5747	10.8228	34.133	36.6245	27.7686	28.5234	26.3894	27.8564	37.7753	39.3151	47.5562	47.5305	39.9176	40.9197	41.7366	43.3996	45.6056	45.4367	48.4605	50.2166	46.9535	48.3878	22.4286	25.0785	42.7339	43.7738	62.0973	62.2484	41.8756	44.3736	37.703	39.7471	32.7829	33.203	26.6421	28.5324	28.8396	32.6431
2022-12-31 23:05:00	21	39.9639	41.3409	50.4149	51.2989	43.7917	42.7088	12.3446	11.1304	35.4911	37.2329	29.9589	28.9762	28.0082	28.3674	42.0808	39.886	50.4622	47.9486	42.2494	41.347	42.8589	43.8607	48.9126	46.1997	51.1759	51.0913	49.8954	49.4038	24.7675	25.5778	44.145	44.2272	64.044	62.8469	44.4584	44.8677	41.3224	40.1988	33.5188	33.567	25.4008	28.8733	32.5862	33.0474
2023-01-01 00:05:00	22	40.3616	41.7301	50.9995	51.7551	42.3707	43.0932	10.3473	11.438	38.9216	37.8412	29.3884	29.429	29.2195	28.8785	41.1123	40.4569	49.9666	48.3666	41.4936	41.7742	44.7781	44.3218	49.654	46.9627	51.4623	51.966	50.5653	50.4198	24.7347	26.0771	46.3402	44.6805	62.8533	63.4454	44.1496	45.3618	40.0939	40.6504	33.9715	33.9311	29.0342	29.2143	32.4159	33.4516
2023-01-01 01:05:00	23	43.2579	42.1193	51.7319	52.2112	44.518	43.4775	11.1229	11.7456	37.8831	38.4495	31.6002	29.8818	29.3024	29.3896	40.9228	41.0278	48.8056	48.7846	39.5726	42.2015	45.4951	44.7829	50.7018	47.7258	51.8974	52.8407	52.319	51.4357	26.4891	26.5763	45.7804	45.1339	65.5315	64.0439	45.657	45.856	41.0329	41.1021	33.8616	34.2952	29.7965	29.5552	32.1094	33.8559
2023-01-01 02:05:00	24	41.0667	42.5085	50.9763	52.6674	43.9152	43.8619	11.0229	12.0533	39.73	39.0578	30.9603	30.3346	30.9944	29.9006	41.5975	41.5987	47.2	49.2026	43.2786	42.6287	44.8838	45.244	50.6135	48.4888	52.9753	53.7153	54.2329	52.4517	26.8798	27.0756	45.8345	45.5873	65.2268	64.6424	46.2986	46.3501	41.9134	41.5538	35.855	34.6592	29.9222	29.8961	34.5755	34.2602
2023-01-01 03:05:00	25	42.8312	42.8977	51.404	53.1236	43.3621	44.2463	11.925	12.3609	40.0519	39.6661	31.6659	30.7874	30.3932	30.4117	42.9527	42.1696	48.8532	49.6206	42.5046	43.056	45.8966	45.7051	52.1321	49.2518	54.0005	54.59	54.6875	53.4677	27.2897	27.5749	47.0781	46.0407	65.2816	65.2409	47.5505	46.8442	41.8184	42.0054	34.4678	35.0233	30.0842	30.237	33.4249	34.6644
2023-01-01 04:05:00	26	41.9912	43.2868	53.41	53.5797	41.8398	44.6307	12.0071	12.6685	40.3198	40.2744	30.9128	31.2402	29.0852	30.9228	42.0626	42.7405	52.251	50.0386	44.7844	43.4833	45.5043	46.1662	52.7049	50.0148	54.456	55.4647	55.5816	54.4837	27.4171	28.0742	45.7787	46.4941	67.2612	65.8394	48.3507	47.3383	42.9771	42.4571	34.8038	35.3873	29.2023	30.5779	34.1466	35.0687
2023-01-01 05:05:00	27	42.8683	43.676	53.1736	54.0359	44.84	45.015	14.5607	12.9762	42.2231	40.8827	31.2789	31.693	30.451	31.4338	43.7028	43.3114	52.4975	50.4566	44.6081	43.9105	46.9789	46.6273	52.1357	50.7779	55.5132	56.3394	56.3332	55.4996	27.2995	28.5735	46.5262	46.9475	66.0287	66.4379	47.6682	47.8324	42.3844	42.9088	35.8216	35.7514	29.5557	30.9188	34.7054	35.473
2023-01-01 06:05:00	28	43.4394	44.0652	52.8945	54.492	43.2331	45.3994	13.2707	13.2838	43.0212	41.4911	32.9245	32.1458	33.917	31.9449	44.1917	43.8823	49.9325	50.8747	44.53	44.3378	48.672	47.0884	52.9063	51.5409	55.9074	57.2141	56.5916	56.5156	27.2241	29.0727	46.443	47.4009	65.9952	67.0364	48.8505	48.3265	43.5544	43.3604	34.5748	36.1154	31.8799	31.2598	36.8466	35.8772
2023-01-01 07:05:00	29	44.3521	44.4544	54.7374	54.9482	47.1014	45.7838	13.4186	13.5914	42.3079	42.0994	33.3442	32.5987	32.6124	32.456	45.139	44.4532	50.542	51.2927	45.7093	44.765	46.3746	47.5495	53.2769	52.3039	58.631	58.0887	58.6714	57.5316	29.2529	29.572	49.4051	47.8542	67.6973	67.6349	49.3345	48.8207	44.6856	43.8121	37.5795	36.4795	32.8507	31.6007	37.3344	36.2815
2023-01-01 08:05:00	30	43.9316	44.8436	54.0525	55.4043	43.601	46.1681	13.2397	13.8991	42.7643	42.7077	33.8641	33.0515	33.6753	32.967	45.7816	45.0241	52.4238	51.7107	45.7767	45.1923	47.9761	48.0106	51.6842	53.0669	58.4671	58.9634	58.8474	58.5476	29.5782	30.0713	46.4597	48.3076	68.5717	68.2334	49.9731	49.3148	45.0001	44.2638	36.402	36.8436	30.7862	31.9416	37.6454	36.6858
2023-01-01 09:05:00	31	44.3896	45.2327	56.2119	55.8605	46.1065	46.5525	13.9095	14.2067	44.6874	43.316	34.2358	33.5043	34.0083	33.4781	45.5594	45.595	53.7533	52.1287	46.5344	45.6196	48.5535	48.4717	52.8496	53.83	59.5676	59.8381	59.3019	59.5635	29.57	30.5706	49.4065	48.761	69.5768	68.8319	51.1024	49.8089	45.6349	44.7154	37.3401	37.2076	32.7852	32.2825	37.4684	37.09
2023-01-01 10:05:00	32	45.6943	45.6219	55.842	56.3167	48.5677	46.9369	14.9502	14.5143	44.9669	43.9243	33.7655	33.9571	33.758	33.9892	44.3397	46.1659	50.8775	52.5467	47.0835	46.0468	49.7137	48.9329	53.1627	54.593	60.0516	60.7128	60.816	60.5795	30.8014	31.0698	46.7806	49.2144	67.3902	69.4304	50.8331	50.303	46.3766	45.1671	36.11	37.5717	33.4306	32.6234	35.7273	37.4943
2023-01-01 11:05:00	33	46.1413	46.0111	57.0952	56.7728	46.9479	47.3213	13.9462	14.8219	44.7646	44.5326	34.5691	34.4099	35.3228	34.5002	47.763	46.7368	49.6993	52.9647	47.3201	46.4741	51.6096	49.394	55.1665	55.356	60.7855	61.5875	62.6285	61.5955	30.6162	31.5691	52.3811	49.6678	70.4059	70.0289	51.996	50.7971	44.9188	45.6188	37.7787	37.9357	31.5066	32.9644	37.2294	37.8986
2023-01-01 12:05:00	34	45.3102	46.4003	57.7219	57.229	48.5444	47.7056	14.3934	15.1296	45.5317	45.141	36.5838	34.8627	33.372	35.0113	47.7407	47.3077	53.6015	53.3827	45.6258	46.9013	49.8499	49.8551	56.1424	56.119	63.2247	62.4621	61.648	62.6114	31.4033	32.0684	50.0252	50.1212	68.3978	70.6274	51.4201	51.2913	46.0813	46.0704	38.0847	38.2998	31.8628	33.3053	39.3467	38.3028
2023-01-01 13:05:00	35	46.0913	46.7895	57.8637	57.6851	47.459	48.09	15.1892	15.4372	45.5068	45.7493	35.4972	35.3155	35.507	35.5224	48.7313	47.8786	52.3848	53.8007	47.6897	47.3286	50.6187	50.3162	57.1932	56.8821	62.6385	63.3368	64.7665	63.6274	32.1493	32.5677	51.0437	50.5745	71.1277	71.2259	51.6417	51.7854	46.5196	46.5221	38.8004	38.6639	33.9288	33.6462	37.4826	38.7071
2023-01-01 14:05:00	36	47.2317	47.1786	56.9727	58.1413	48.0734	48.4744	14.6957	15.7448	45.7096	46.3576	35.9049	35.7683	35.8329	36.0334	49.5637	48.4495	53.0866	54.2188	49.6783	47.7559	50.8267	50.7773	57.5639	57.6451	62.9923	64.2115	65.9049	64.6434	33.2685	33.0669	48.26	51.0279	71.4917	71.8244	52.6719	52.2795	47.6407	46.9738	40.5391	39.0279	33.1632	33.9871	40.0568	39.1114
2023-01-01 15:05:00	37	48.0793	47.5678	56.2933	58.5975	44.9663	48.8587	15.9232	16.0525	46.6878	46.9659	35.9155	36.2211	35.9789	36.5445	50.722	49.0203	56.4535	54.6368	49.2316	48.1831	51.0966	51.2384	59.2869	58.4081	62.8503	65.0862	65.9081	65.6594	33.1316	33.5662	51.7453	51.4813	70.9138	72.4229	53.1898	52.7736	47.4635	47.4254	38.8608	39.392	34.5351	34.328	40.9643	39.5156
2023-01-01 16:05:00	38	48.8736	47.957	58.6709	59.0536	49.7327	49.2431	17.2823	16.3601	49.0337	47.5742	36.1326	36.6739	34.2408	37.0556	49.1014	49.5912	53.906	55.0548	44.7497	48.6104	51.3298	51.6995	59.2092	59.1711	66.856	65.9609	68.0505	66.6753	33.6811	34.0655	53.0343	51.9347	71.1955	73.0214	53.5155	53.2677	48.45	47.8771	38.1356	39.756	33.0924	34.6689	41.1734	39.9199
2023-01-01 17:05:00	39	49.6344	48.3462	57.2474	59.5098	50.9742	49.6275	17.8883	16.6677	49.5693	48.1825	37.1441	37.1268	37.0132	37.5666	50.9827	50.1621	52.2326	55.4728	48.1617	49.0376	52.2775	52.1606	56.8688	59.9342	66.274	66.8356	69.8662	67.6913	35.0272	34.5648	52.8537	52.3881	74.6934	73.6199	53.3757	53.7618	47.0814	48.3288	40.7651	40.1201	34.8954	35.0099	41.9681	40.3242
2023-01-01 18:05:00	40	48.4939	48.7354	59.1273	59.9659	51.3128	50.0119	16.9011	16.9753	48.1863	48.7908	39.3846	37.5796	38.0185	38.0777	52.0991	50.733	54.3882	55.8908	50.7794	49.4649	51.7782	52.6217	58.2459	60.6972	68.1325	67.7102	68.423	68.7073	34.4067	35.0641	53.7567	52.8415	75.8634	74.2184	55.4555	54.256	46.9134	48.7804	41.2268	40.4842	34.9465	35.3508	41.4233	40.7284
2023-01-01 19:05:00	41	49.1052	49.1246	58.8202	60.4221	47.3353	50.3962	15.666	17.283	49.0963	49.3992	38.4288	38.0324	38.6613	38.5888	51.362	51.3039	56.5859	56.3088	43.7541	49.8922	53.6543	53.0828	61.6139	61.4602	69.0505	68.5849	70.3359	69.7233	34.9516	35.5633	53.367	53.2949	74.2934	74.8169	54.0494	54.7501	49.5429	49.2321	40.9397	40.8482	36.5947	35.6917	41.2423	41.1327
2023-01-01 20:05:00	42	49.1318	49.5137	62.5987	60.8782	48.4085	50.7806	17.6894	17.5906	50.0169	50.0075	38.1969	38.4852	38.5442	39.0999	49.7835	51.8748	56.0336	56.7268	50.8834	50.3194	52.633	53.5439	61.247	62.2232	69.917	69.4596	71.1504	70.7392	37.0695	36.0626	53.9272	53.7482	73.6304	75.4154	53.716	55.2442	49.4223	49.6838	40.2291	41.2123	35.7452	36.0326	40.0871	41.537
2023-01-01 21:05:00	43	49.9461	49.9029	62.297	61.3344	52.2776	51.165	18.2957	17.8982	48.5611	50.6158	39.3274	38.938	37.9913	39.6109	52.5849	52.4457	59.0477	57.1449	49.7714	50.7467	52.339	54.005	62.9106	62.9863	71.0189	70.3343	71.6158	71.7552	37.6827	36.5619	52.6727	54.2016	74.1447	76.0139	54.6435	55.7383	49.1296	50.1354	42.6175	41.5763	35.7361	36.3735	42.6388	41.9412
2023-01-01 22:05:00	44	49.904	50.2921	63.2953	61.7906	50.1542	51.5493	17.6617	18.2059	49.8669	51.2241	38.1433	39.3908	41.0159	40.122	52.1363	53.0166	57.8376	57.5629	51.6366	51.1739	53.1681	54.4662	62.0848	63.7493	71.533	71.209	71.652	72.7712	37.5379	37.0612	52.3915	54.655	75.2066	76.6124	56.2921	56.2324	49.4269	50.5871	42.8833	41.9404	36.9197	36.7144	42.8113	42.3455
2023-01-01 23:05:00	45	52.0377	50.6813	62.9068	62.2467	51.0429	51.9337	17.7226	18.5135	51.9318	51.8324	39.1306	39.8436	40.9761	40.6331	52.728	53.5875	54.9454	57.9809	50.1816	51.6012	53.9984	54.9273	62.8252	64.5123	72.8743	72.0836	71.0514	73.7872	39.0807	37.5604	53.5637	55.1084	76.5599	77.2109	56.0749	56.7266	51.8062	51.0388	41.777	42.3044	36.9056	37.0554	45.5694	42.7498
2023-01-02 00:05:00	46	49.5016	51.0705	62.3813	62.7029	51.7219	52.3181	19.0714	18.8211	52.3677	52.4407	37.2748	40.2964	43.6986	41.1441	53.7287	54.1584	57.9851	58.3989	50.8851	52.0284	53.6104	55.3884	63.5474	65.2753	70.0239	72.9583	72.3909	74.8031	36.7803	38.0597	54.1004	55.5618	73.3847	77.8094	55.2712	57.2207	48.4684	51.4904	39.3051	42.6685	36.3458	37.3963	41.953	43.154
2023-01-02 01:05:00	47	49.5501	51.4596	60.7298	63.159	51.9802	52.7025	20.2387	19.1288	51.6716	53.0491	38.9305	40.7492	42.0126	41.6552	50.6334	54.7293	57.1067	58.8169	51.1606	52.4557	53.5954	55.8495	61.5822	66.0384	72.7445	73.833	73.0785	75.8191	39.1251	38.559	55.5034	56.0152	75.8826	78.4079	54.9711	57.7148	51.2995	51.9421	43.0207	43.0326	37.6775	37.7372	40.5279	43.5583
2023-01-02 02:05:00	48	52.1346	51.8488	64.9777	63.6152	54.5085	53.0868	21.0805	19.4364	49.8174	53.6574	39.418	41.202	45.2219	42.1663	53.377	55.3002	57.2044	59.2349	51.7961	52.883	55.3891	56.3106	64.718	66.8014	75.1086	74.7077	74.3761	76.8351	40.832	39.0583	55.6864	56.4686	78.3955	79.0063	55.9776	58.2089	51.1671	52.3938	41.9135	43.3966	41.9272	38.0781	42.2874	43.9626

## Sheet: N4_Raw data
Label: Scratch_N4_30.12.22_Soraya
Metric: Wound Confluence (Percent)
Cell Type: A549
Passage: 1
Notes:
Analysis Job: Scratch_N4_30.12.22_Soraya
		WT ubtreated						WT Doxy						WT CA												WT TGF												Y273F untreated										Y273F Doxy
Date Time	Elapsed	A3		A9		A12		B2		B3		B4		C1		C2		C3		C4		C6		C9		D1		D2		D5		D7		D9		D12		E1		E2		E4		E8		E10		F1
2022-12-31 02:05:00	0	10.484	19.1974	5.21169	23.6292	4.57784	28.3232	4.25457	16.4789	4.42556	20.0542	4.35807	16.9566	3.09109	34.8482	1.25707	40.4243	3.54455	33.884	2.6656	36.4892	2.03637	31.656	2.73337	31.9037	2.22371	32.2145	3.33982	29.7651	2.78305	32.1125	2.68153	30.2753	1.99281	33.4048	1.21849	26.8131	2.42545	26.0568	0.94509	24.0491	2.3814	30.5591	1.20896	36.3579	1.9862	24.9668	1.27097	25.6556
2022-12-31 03:05:00	1	11.917	20.0662	26.8625	23.9803	30.256	28.6129	20.2334	16.9546	24.5433	20.5443	20.0911	17.3541	36.1383	35.2663	42.2404	40.8485	34.0427	34.2381	35.8202	36.8567	32.2192	32.0482	31.2682	32.2646	31.7232	33.0932	33.2329	30.4682	35.3525	32.9318	33.3944	31.1226	37.7357	34.239	27.9718	27.7112	28.7295	26.5828	27.5348	24.4298	33.2077	30.9568	40.9323	36.9922	24.8773	25.4282	28.0288	26.041
2022-12-31 04:05:00	2	16.491	20.935	27.9926	24.3314	30.5538	28.9026	19.8903	17.4303	23.3091	21.0345	20.7766	17.7516	36.8496	35.6843	42.2515	41.2727	35.6624	34.5922	36.6383	37.2242	33.4423	32.4404	32.9766	32.6254	33.1308	33.9719	33.3784	31.1713	35.8579	33.7512	35.1087	31.9699	38.7082	35.0733	29.9944	28.6094	30.4782	27.1088	28.1144	24.8105	35.1299	31.3544	42.7261	37.6264	27.1245	25.8896	29.5076	26.4264
2022-12-31 05:05:00	3	17.6979	21.8038	27.59	24.6826	31.0448	29.1923	20.1222	17.906	23.8325	21.5246	20.7982	18.1492	38.0754	36.1024	43.7648	41.6969	36.4657	34.9464	38.0044	37.5917	34.4455	32.8325	33.289	32.9862	35.9955	34.8506	34.4899	31.8744	38.2894	34.5705	35.5804	32.8173	38.7724	35.9075	32.0697	29.5076	30.2565	27.6348	28.114	25.1912	34.0279	31.7521	41.4468	38.2606	27.3872	26.351	28.2842	26.8119
2022-12-31 06:05:00	4	21.7781	22.6726	26.7042	25.0337	31.3619	29.4821	21.0953	18.3817	24.188	22.0148	19.6948	18.5467	40.0149	36.5204	45.4697	42.121	37.4346	35.3005	39.7188	37.9592	36.2228	33.2247	35.4428	33.3471	37.1941	35.7293	33.9641	32.5775	37.3252	35.3899	37.4338	33.6646	41.2308	36.7418	32.0857	30.4058	31.0011	28.1609	28.5125	25.5719	34.8843	32.1498	42.2271	38.8948	28.1032	26.8124	30.2698	27.1973
2022-12-31 07:05:00	5	23.4891	23.5414	28.631	25.3849	32.3137	29.7718	21.3631	18.8574	24.895	22.5049	19.6765	18.9442	40.4775	36.9384	45.8542	42.5452	38.2188	35.6546	40.5804	38.3267	36.3118	33.6169	36.4121	33.7079	38.9421	36.6081	35.3111	33.2806	40.2346	36.2092	39.4969	34.5119	41.8068	37.576	34.8093	31.304	30.4642	28.6869	29.2032	25.9525	35.4824	32.5474	43.1658	39.529	28.4967	27.2738	30.1098	27.5827
2022-12-31 08:05:00	6	24.5237	24.4101	29.249	25.736	34.0787	30.0615	22.0092	19.3331	24.4352	22.9951	20.0679	19.3417	39.5401	37.3565	46.4849	42.9694	38.6896	36.0087	41.5567	38.6942	36.7488	34.0091	36.3315	34.0688	39.6078	37.4868	37.2186	33.9836	40.4749	37.0286	37.9266	35.3593	43.9012	38.4102	35.7202	32.2022	32.6128	29.2129	29.0998	26.3332	36.1336	32.9451	45.7921	40.1632	30.2845	27.7351	30.0054	27.9681
2022-12-31 09:05:00	7	28.1225	25.2789	29.5803	26.0871	33.9967	30.3512	22.893	19.8088	26.4113	23.4852	21.6489	19.7392	42.2215	37.7745	48.1316	43.3935	39.4594	36.3629	42.1818	39.0617	37.5145	34.4013	37.2408	34.4296	42.6313	38.3655	37.5788	34.6867	42.9012	37.8479	39.4841	36.2066	44.8295	39.2445	36.9484	33.1003	33.5227	29.7389	29.0143	26.7139	35.5762	33.3428	44.6057	40.7974	30.8928	28.1965	30.5067	28.3536
2022-12-31 10:05:00	8	29.2402	26.1477	30.1256	26.4383	34.3564	30.6409	22.8621	20.2845	26.8049	23.9754	22.1968	20.1367	42.6253	38.1926	48.9143	43.8177	39.6529	36.717	43.2446	39.4292	38.4963	34.7934	39.185	34.7905	41.7836	39.2442	38.1729	35.3898	41.1047	38.6673	39.4975	37.054	43.5561	40.0787	36.2833	33.9985	33.4858	30.2649	30.0208	27.0946	36.632	33.7404	46.4294	41.4316	32.0583	28.6579	31.9808	28.739
2022-12-31 11:05:00	9	29.4224	27.0165	27.1709	26.7894	33.4228	30.9306	21.546	20.7602	24.987	24.4655	21.4177	20.5342	40.9468	38.6106	46.2081	44.2419	39.5066	37.0711	42.9688	39.7966	37.343	35.1856	36.1783	35.1513	41.3035	40.1229	38.1142	36.0929	39.9447	39.4867	39.5915	37.9013	41.0959	40.9129	37.6333	34.8967	31.8006	30.7909	28.3869	27.4753	35.1029	34.1381	44.0928	42.0659	31.1603	29.1193	29.8051	29.1244
2022-12-31 12:05:00	10	32.0251	27.8853	30.8154	27.1406	35.3264	31.2203	22.2126	21.2358	26.6319	24.9557	22.674	20.9317	42.729	39.0287	49.0404	44.666	40.6575	37.4253	44.1262	40.1641	39.4836	35.5778	39.1458	35.5122	44.3736	41.0016	40.3883	36.796	42.8666	40.306	42.047	38.7486	43.779	41.7472	40.3781	35.7949	33.4734	31.3169	30.6354	27.8559	37.9523	34.5358	47.5436	42.7001	33.4832	29.5807	31.2984	29.5098
2022-12-31 13:05:00	11	32.8135	28.7541	29.8625	27.4917	35.3034	31.51	22.4183	21.7115	27.7853	25.4458	22.1299	21.3292	42.8311	39.4467	48.8742	45.0902	42.3051	37.7794	45.4022	40.5316	39.3832	35.97	40.4561	35.873	44.4021	41.8803	40.5766	37.4991	44.0589	41.1254	40.6609	39.596	45.8113	42.5814	40.4302	36.6931	33.4985	31.8429	30.4382	28.2366	38.5062	34.9334	47.5747	43.3343	34.6776	30.0421	32.8054	29.8953
2022-12-31 14:05:00	12	32.6669	29.6228	29.7912	27.8428	35.9163	31.7998	22.9393	22.1872	26.6825	25.936	23.7345	21.7267	43.123	39.8647	50.0762	45.5144	41.5289	38.1335	45.4649	40.8991	39.9812	36.3622	40.9169	36.2338	46.9318	42.759	41.4026	38.2022	43.0918	41.9447	44.0093	40.4433	46.852	43.4156	38.7642	37.5913	34.0258	32.3689	30.5835	28.6173	37.8582	35.3311	46.9581	43.9685	33.5078	30.5035	32.4813	30.2807
2022-12-31 15:05:00	13	34.2182	30.4916	30.9979	28.194	35.7288	32.0895	23.7283	22.6629	26.3746	26.4261	23.5551	22.1242	42.3165	40.2828	49.1823	45.9386	40.8976	38.4876	44.312	41.2666	39.3558	36.7543	40.5897	36.5947	47.5732	43.6377	40.1082	38.9053	45.6302	42.7641	43.4222	41.2906	47.0166	44.2499	40.5428	38.4895	34.6608	32.8949	30.2282	28.998	37.3202	35.7288	46.858	44.6027	34.9306	30.9649	32.5152	30.6661
2022-12-31 16:05:00	14	36.5994	31.3604	28.8742	28.5451	34.9538	32.3792	22.431	23.1386	27.1184	26.9162	22.893	22.5217	42.7618	40.7008	48.8101	46.3627	41.75	38.8418	44.7568	41.6341	38.9204	37.1465	40.9326	36.9555	47.7608	44.5164	40.8841	39.6084	44.1026	43.5834	43.7924	42.138	46.9049	45.0841	41.0112	39.3876	34.4975	33.4209	30.1111	29.3787	37.725	36.1264	47.0028	45.2369	33.7578	31.4263	31.1416	31.0516
2022-12-31 17:05:00	15	36.1977	32.2292	30.2431	28.8963	34.3797	32.6689	24.4795	23.6143	26.6455	27.4064	23.6634	22.9192	43.0989	41.1189	48.9768	46.7869	40.9209	39.1959	43.6035	42.0016	38.85	37.5387	40.2832	37.3164	48.0022	45.3951	42.1121	40.3115	46.7136	44.4028	45.1094	42.9853	45.8669	45.9184	40.3306	40.2858	35.3145	33.9469	30.0074	29.7593	38.6719	36.5241	47.0576	45.8711	34.0766	31.8877	32.502	31.437
2022-12-31 18:05:00	16	37.2321	33.098	29.2966	29.2474	33.0492	32.9586	23.2892	24.09	26.5031	27.8965	23.2286	23.3168	42.4134	41.5369	48.4379	47.2111	40.122	39.55	43.533	42.3691	38.1534	37.9309	40.1221	37.6772	47.5632	46.2738	39.9912	41.0145	44.9549	45.2222	44.9208	43.8326	45.3591	46.7526	41.9259	41.184	34.7899	34.4729	29.3441	30.14	38.019	36.9217	47.1142	46.5053	32.8923	32.349	33.6516	31.8224
2022-12-31 19:05:00	17	36.6365	33.9667	27.8054	29.5985	31.4676	33.2483	22.3395	24.5657	26.279	28.3867	22.3176	23.7143	40.8285	41.955	47.4978	47.6352	40.4736	39.9041	44.3593	42.7366	37.6896	38.3231	38.238	38.0381	47.9956	47.1526	41.5997	41.7176	45.2412	46.0415	44.0358	44.68	46.0827	47.5868	39.6104	42.0822	33.7324	34.9989	28.7234	30.5207	36.0327	37.3194	44.0517	47.1396	31.5856	32.8104	31.3975	32.2078
2022-12-31 20:05:00	18	35.9445	34.8355	30.502	29.9497	32.9082	33.538	24.7596	25.0414	28.8016	28.8768	24.4611	24.1118	43.0406	42.373	48.7792	48.0594	41.4632	40.2583	43.7742	43.1041	40.2028	38.7152	39.6163	38.3989	50.1328	48.0313	42.7065	42.4207	45.8294	46.8609	47.5393	45.5273	48.4143	48.4211	43.6591	42.9804	35.1547	35.5249	30.8456	30.9014	37.528	37.7171	47.937	47.7738	34.5121	33.2718	32.9717	32.5933
2022-12-31 21:05:00	19	35.3309	35.7043	29.3755	30.3008	33.1447	33.8277	25.3387	25.5171	27.8837	29.367	24.0368	24.5093	43.0802	42.7911	48.8153	48.4836	41.3737	40.6124	45.1817	43.4716	39.095	39.1074	39.6187	38.7598	51.0711	48.91	43.3417	43.1238	48.359	47.6802	46.4338	46.3747	49.9068	49.2553	41.3161	43.8786	35.6321	36.0509	29.9751	31.2821	38.4157	38.1147	47.9427	48.408	34.2615	33.7332	32.3144	32.9787
2022-12-31 22:05:00	20	38.9524	36.5731	28.3421	30.6519	30.508	34.1175	23.5371	25.9928	27.8043	29.8571	22.0614	24.9068	42.1132	43.2091	49.7046	48.9078	40.5485	40.9665	42.5059	43.8391	38.1094	39.4996	38.2298	39.1206	49.9707	49.7887	43.768	43.8269	45.0919	48.4996	44.9626	47.222	50.0865	50.0895	42.984	44.7768	33.1898	36.577	30.2489	31.6627	37.1939	38.5124	46.5274	49.0422	32.7498	34.1946	31.1618	33.3641
2022-12-31 23:05:00	21	38.3812	37.4419	29.1726	31.0031	32.9589	34.4072	23.7069	26.4685	28.8854	30.3473	23.1658	25.3043	42.6116	43.6271	48.5524	49.3319	40.771	41.3207	44.4864	44.2066	39.0238	39.8918	38.2659	39.4815	50.8267	50.6674	44.258	44.53	50.4545	49.3189	47.0216	48.0693	47.6871	50.9238	43.6806	45.6749	35.1313	37.103	30.2475	32.0434	37.2421	38.9101	46.9908	49.6764	32.8212	34.656	32.9333	33.7495
2023-01-01 00:05:00	22	38.577	38.3107	29.4435	31.3542	33.6274	34.6969	26.0129	26.9442	30.6441	30.8374	24.2315	25.7018	44.0218	44.0452	50.6636	49.7561	42.3946	41.6748	45.9819	44.5741	40.5645	40.284	40.5665	39.8423	52.5831	51.5461	45.5805	45.2331	49.4662	50.1383	47.9703	48.9167	49.7535	51.758	47.6681	46.5731	36.2009	37.629	32.0533	32.4241	38.5881	39.3077	48.6582	50.3106	34.844	35.1174	33.6355	34.135
2023-01-01 01:05:00	23	37.6076	39.1794	27.5031	31.7054	32.8136	34.9866	25.7936	27.4199	29.0367	31.3276	24.6264	26.0993	42.031	44.4632	47.6432	50.1803	41.0299	42.0289	44.8687	44.9415	38.6176	40.6761	38.1429	40.2031	52.8276	52.4248	43.09	45.9362	49.9884	50.9577	48.0898	49.764	49.5002	52.5922	43.4977	47.4713	36.2844	38.155	31.2275	32.8048	37.7728	39.7054	47.6247	50.9448	33.1142	35.5788	34.1749	34.5204
2023-01-01 02:05:00	24	37.2964	40.0482	30.5804	32.0565	34.9766	35.2763	25.5965	27.8956	31.9821	31.8177	25.1264	26.4968	45.0987	44.8813	50.5171	50.6044	43.266	42.383	47.2693	45.309	40.2749	41.0683	40.2299	40.564	55.0059	53.3035	45.0094	46.6393	51.4779	51.777	52.5476	50.6113	53.5715	53.4265	48.7722	48.3695	39.332	38.681	32.9984	33.1855	39.6171	40.1031	50.7144	51.579	35.2649	36.0402	36.5271	34.9058
2023-01-01 03:05:00	25	41.851	40.917	31.404	32.4076	34.0445	35.566	27.5148	28.3713	32.0103	32.3079	26.1149	26.8943	45.1568	45.2993	50.1634	51.0286	43.3811	42.7372	47.1043	45.6765	41.7763	41.4605	40.2822	40.9248	55.6515	54.1822	48.3849	47.3424	52.8107	52.5964	49.582	51.4587	54.4201	54.2607	51.2352	49.2677	40.0468	39.207	34.3739	33.5661	41.0103	40.5007	52.1806	52.2133	35.6603	36.5016	35.8585	35.2912
2023-01-01 04:05:00	26	40.8764	41.7858	28.2622	32.7588	35.3128	35.8557	26.8646	28.847	32.3806	32.798	26.0905	27.2918	46.6905	45.7174	52.9029	51.4528	43.6387	43.0913	47.5558	46.044	43.4218	41.8527	40.8456	41.2857	55.69	55.0609	44.1941	48.0455	51.9553	53.4157	50.6033	52.306	55.3122	55.095	50.2105	50.1659	39.3001	39.733	33.6945	33.9468	40.3677	40.8984	52.084	52.8475	37.8642	36.9629	35.7676	35.6767
2023-01-01 05:05:00	27	44.0072	42.6546	30.7921	33.1099	33.5399	36.1454	26.4225	29.3227	33.1712	33.2882	26.5111	27.6893	44.1836	46.1354	50.1352	51.877	42.3268	43.4454	45.7535	46.4115	41.2052	42.2449	39.2667	41.6465	54.423	55.9396	47.4766	48.7485	53.9671	54.2351	50.5276	53.1534	52.0416	55.9292	49.5256	51.064	37.9302	40.259	33.1429	34.3275	39.0948	41.2961	49.9898	53.4817	36.1927	37.4243	34.796	36.0621
2023-01-01 06:05:00	28	39.8136	43.5234	31.8936	33.4611	34.392	36.4352	30.2795	29.7984	34.843	33.7783	27.5999	28.0868	47.5258	46.5535	54.0138	52.3011	43.2625	43.7995	47.6158	46.779	44.4724	42.637	41.1781	42.0074	56.9909	56.8184	50.3851	49.4516	56.7148	55.0544	53.4226	54.0007	56.3474	56.7634	52.3012	51.9622	40.8448	40.785	34.502	34.7082	42.1723	41.6937	54.2156	54.1159	37.9942	37.8857	36.177	36.4475
2023-01-01 07:05:00	29	43.9668	44.3921	33.5187	33.8122	36.0468	36.7249	28.8193	30.2741	34.9184	34.2685	28.9269	28.4843	47.7184	46.9715	52.7322	52.7253	43.8121	44.1537	48.43	47.1465	44.1098	43.0292	43.1101	42.3682	57.2477	57.6971	50.1542	50.1547	55.6567	55.8738	53.3374	54.848	56.477	57.5977	53.898	52.8604	40.7069	41.311	35.4639	35.0889	42.8599	42.0914	55.995	54.7501	38.1597	38.3471	37.8342	36.8329
2023-01-01 08:05:00	30	42.2117	45.2609	31.265	34.1633	36.3835	37.0146	29.845	30.7498	34.119	34.7586	29.6406	28.8819	49.9304	47.3895	52.9121	53.1495	45.2404	44.5078	49.0701	47.514	45.6225	43.4214	42.7759	42.7291	58.5173	58.5758	50.5544	50.8578	57.4383	56.6932	53.6901	55.6954	56.7349	58.4319	52.8027	53.7586	42.9661	41.837	36.1039	35.4695	43.4707	42.489	54.9897	55.3843	38.0441	38.8085	37.5832	37.2184
2023-01-01 09:05:00	31	47.4533	46.1297	34.3083	34.5145	35.7346	37.3043	30.0359	31.2255	35.3201	35.2488	29.3036	29.2794	48.6427	47.8076	54.2972	53.5736	45.337	44.8619	47.9614	47.8815	46.0792	43.8136	43.1666	43.0899	59.2324	59.4545	51.9989	51.5609	58.2437	57.5125	54.6959	56.5427	59.4222	59.2661	56.0356	54.6568	43.055	42.363	35.3396	35.8502	42.4314	42.8867	56.4766	56.0185	39.5634	39.2699	37.8896	37.6038
2023-01-01 10:05:00	32	47.5212	46.9985	35.7557	34.8656	37.6691	37.594	31.3042	31.7012	36.7749	35.7389	30.7882	29.6769	49.0268	48.2256	55.0139	53.9978	45.552	45.2161	47.856	48.249	45.54	44.2058	43.9327	43.4508	59.8878	60.3332	54.3729	52.264	58.8163	58.3319	55.829	57.39	60.871	60.1004	56.0619	55.555	44.9652	42.889	37.1337	36.2309	44.4385	43.2844	56.8439	56.6527	40.5596	39.7313	36.8288	37.9892
2023-01-01 11:05:00	33	46.0474	47.8673	31.7052	35.2168	35.3111	37.8837	30.5791	32.1769	35.6529	36.2291	28.3935	30.0744	47.1855	48.6437	54.9168	54.422	44.0556	45.5702	47.2171	48.6165	43.472	44.5979	43.1111	43.8116	61.1325	61.2119	51.5066	52.9671	58.2738	59.1512	57.2428	58.2374	60.2479	60.9346	55.5749	56.4532	41.7062	43.415	34.1222	36.6116	43.3323	43.682	54.4382	57.287	37.1492	40.1927	37.6885	38.3746
2023-01-01 12:05:00	34	44.782	48.7361	35.5315	35.5679	37.164	38.1734	33.5736	32.6526	36.7256	36.7192	30.4029	30.4719	48.7637	49.0617	55.2644	54.8461	45.4488	45.9243	48.7191	48.984	45.5138	44.9901	44.9772	44.1724	62.502	62.0906	55.2005	53.6702	59.2386	59.9706	59.0074	59.0847	61.3694	61.7689	60.8295	57.3513	45.1636	43.941	37.3002	36.9923	44.4398	44.0797	57.5008	57.9212	41.9889	40.6541	38.3659	38.7601
2023-01-01 13:05:00	35	47.7617	49.6048	36.9552	35.919	37.8413	38.4631	34.2647	33.1283	37.0277	37.2094	30.498	30.8694	48.6075	49.4798	56.8285	55.2703	46.8936	46.2784	48.3947	49.3515	44.9682	45.3823	45.3153	44.5333	63.505	62.9693	53.8974	54.3733	60.2306	60.7899	57.9552	59.9321	62.8237	62.6031	59.5031	58.2495	44.4109	44.467	37.0559	37.3729	44.2805	44.4774	58.0368	58.5554	41.6991	41.1155	39.1686	39.1455
2023-01-01 14:05:00	36	46.6421	50.4736	35.7792	36.2702	39.1778	38.7529	34.1896	33.604	36.6161	37.6995	30.1952	31.2669	49.1191	49.8978	55.6499	55.6945	46.5478	46.6326	49.2607	49.719	44.4449	45.7745	44.012	44.8941	62.8566	63.848	54.1892	55.0764	61.234	61.6093	59.1578	60.7794	64.4554	63.4373	58.1938	59.1477	46.1163	44.9931	38.084	37.7536	45.8786	44.875	60.1716	59.1896	41.1526	41.5768	39.6728	39.5309
2023-01-01 15:05:00	37	55.2926	51.3424	34.9276	36.6213	37.5859	39.0426	33.179	34.0797	36.4723	38.1897	31.4255	31.6644	49.2653	50.3158	53.546	56.1187	45.4607	46.9867	49.0522	50.0864	43.7374	46.1667	44.0843	45.255	62.5603	64.7267	54.2903	55.7795	63.2383	62.4287	61.3887	61.6267	63.5906	64.2716	59.7276	60.0459	45.8318	45.5191	37.1892	38.1343	44.4937	45.2727	57.9573	59.8238	39.2922	42.0382	39.2692	39.9163
2023-01-01 16:05:00	38	50.6438	52.2112	36.6935	36.9725	39.9551	39.3323	35.1836	34.5554	38.5523	38.6798	32.912	32.0619	48.6649	50.7339	55.9315	56.5428	47.3951	47.3408	49.7989	50.4539	44.7337	46.5588	45.5341	45.6158	64.8236	65.6054	56.3384	56.4825	63.9923	63.248	64.3382	62.4741	65.9868	65.1058	61.2781	60.9441	45.6056	46.0451	38.4495	38.515	45.539	45.6704	60.7959	60.458	42.22	42.4996	40.7588	40.3018
2023-01-01 17:05:00	39	54.0017	53.08	37.7351	37.3236	40.0028	39.622	36.8924	35.0311	37.929	39.17	32.3835	32.4594	50.606	51.1519	58.0143	56.967	47.8966	47.6949	50.5568	50.8214	45.657	46.951	46.1273	45.9767	66.3702	66.4841	58.338	57.1856	65.3121	64.0674	64.2081	63.3214	65.7907	65.94	62.8805	61.8423	46.9759	46.5711	40.0414	38.8957	45.9605	46.068	63.2296	61.0922	42.5375	42.961	39.8304	40.6872
2023-01-01 18:05:00	40	53.9419	53.9488	35.1917	37.6747	38.494	39.9117	35.6725	35.5068	39.6004	39.6601	32.8607	32.8569	49.8627	51.57	54.5464	57.3912	46.848	48.0491	49.102	51.1889	45.9869	47.3432	44.817	46.3375	66.1433	67.3629	57.1131	57.8887	66.0754	64.8867	64.5859	64.1687	64.7568	66.7743	62.5014	62.7405	46.7554	47.0971	38.0853	39.2763	43.5636	46.4657	61.1107	61.7264	41.841	43.4224	41.6968	41.0726
2023-01-01 19:05:00	41	54.3171	54.8175	37.8943	38.0259	40.1055	40.2014	36.3219	35.9825	40.5672	40.1503	34.3355	33.2544	53.2295	51.988	57.2228	57.8153	48.9426	48.4032	51.6523	51.5564	46.5	47.7354	44.8984	46.6984	67.6393	68.2416	59.3596	58.5918	65.7757	65.7061	63.747	65.0161	67.3628	67.6085	64.2482	63.6386	49.5938	47.6231	40.362	39.657	46.0279	46.8634	62.8966	62.3607	44.8462	43.8838	41.8555	41.4581
2023-01-01 20:05:00	42	54.7537	55.6863	39.5888	38.377	42.4504	40.4911	37.1839	36.4582	43.7471	40.6404	35.636	33.6519	53.2901	52.4061	58.6871	58.2395	48.8647	48.7573	50.8421	51.9239	48.6177	48.1276	46.5263	47.0592	67.5199	69.1203	61.3767	59.2949	69.2447	66.5254	67.6322	65.8634	69.507	68.4427	64.5707	64.5368	47.5543	48.1491	40.7873	40.0377	46.6311	47.261	62.8875	62.9949	44.6535	44.3452	43.0065	41.8435
2023-01-01 21:05:00	43	59.2557	56.5551	42.051	38.7282	41.0497	40.7808	37.7452	36.9339	42.1378	41.1306	34.1292	34.0495	53.6989	52.8241	58.5379	58.6637	48.4474	49.1114	51.5263	52.2914	48.2833	48.5197	47.4387	47.42	69.7712	69.999	59.7883	59.998	65.9941	67.3448	66.3673	66.7107	69.2452	69.277	65.3052	65.435	48.0982	48.6751	40.6588	40.4184	48.06	47.6587	64.7625	63.6291	45.8008	44.8066	43.2299	42.2289
2023-01-01 22:05:00	44	54.9523	57.4239	38.6679	39.0793	40.2414	41.0706	37.4517	37.4096	42.3339	41.6207	35.5691	34.447	51.9611	53.2422	56.1427	59.0879	48.7306	49.4656	50.4167	52.6589	47.6337	48.9119	46.1373	47.7809	68.6881	70.8777	60.5529	60.7011	65.9852	68.1642	68.6474	67.5581	70.0738	70.1112	67.183	66.3332	47.762	49.2011	40.2834	40.7991	48.0914	48.0563	64.3185	64.2633	43.4162	45.268	40.2433	42.6143
2023-01-01 23:05:00	45	58.7552	58.2927	42.0541	39.4304	42.9712	41.3603	39.322	37.8853	42.5493	42.1109	35.343	34.8445	53.1225	53.6602	58.0829	59.512	48.3644	49.8197	51.9953	53.0264	49.2592	49.3041	48.429	48.1417	71.5216	71.7564	59.7955	61.4042	66.9491	68.9835	68.3335	68.4054	70.3351	70.9455	64.9066	67.2314	47.3435	49.7271	41.7416	41.1797	48.8109	48.454	63.6479	64.8975	46.507	45.7294	43.2376	42.9998
2023-01-02 00:05:00	46	60.4343	59.1614	40.8755	39.7816	43.9571	41.65	39.8911	38.361	41.9489	42.601	36.3095	35.242	54.0467	54.0782	60.2021	59.9362	49.7491	50.1738	52.7809	53.3939	50.5696	49.6963	49.0352	48.5026	71.8568	72.6351	62.5559	62.1073	67.8201	69.8029	70.171	69.2528	73.2758	71.7797	67.0296	68.1296	51.1497	50.2531	41.8918	41.5604	48.3973	48.8517	65.9477	65.5317	45.0419	46.1907	42.404	43.3852
2023-01-02 01:05:00	47	60.0537	60.0302	41.3412	40.1327	40.8158	41.9397	39.9849	38.8367	42.6907	43.0912	34.2689	35.6395	52.55	54.4963	58.0585	60.3604	47.7671	50.528	51.5982	53.7614	48.6397	50.0885	46.4544	48.8634	72.1177	73.5138	62.143	62.8104	68.7709	70.6222	69.9105	70.1001	72.9494	72.6139	66.4575	69.0277	49.6758	50.7791	41.8156	41.9411	48.7573	49.2493	65.249	66.1659	46.7164	46.6521	42.1435	43.7706
2023-01-02 02:05:00	48	59.3814	60.899	44.8539	40.4839	45.2677	42.2294	39.5128	39.3124	44.0901	43.5813	36.0738	36.037	54.2543	54.9143	59.6674	60.7845	50.6266	50.8821	52.877	54.1289	49.6176	50.4806	49.7679	49.2243	73.6681	74.3925	61.7403	63.5135	71.7405	71.4416	72.8167	70.9474	74.2795	73.4482	68.539	69.9259	52.115	51.3051	41.8521	42.3218	49.9388	49.647	68.4645	66.8001	48.2174	47.1135	43.7981	44.156
[truncated: 8 more columns]

## Sheet: Synopsis N1-N4
slopes N1-N4
	N1	WT untreated	WT Doxy	WT CA	WT TFG	Y273F untreated	Y273F Doxy		rot	excluded due to irregularities on the microscopic images					N1	WT untreated	WT Doxy	WT CA	WT TFG	Y273F untreated	Y273F Doxy
		0.373791	0.53486	0.417914	0.811549	0.514027	0.500303		orange	outliers but no reason to exclude from inspection of images						0.373791	0.53486	0.417914	0.811549	0.514027	0.500303
		0.369454	0.596585	0.384298	0.995741	0.567944	0.425892		CA	citric acid (vehicle control for TGFβ)						0.369454	0.596585	0.384298	0.995741	0.567944	0.425892
		0.375587	0.461734	0.413172	0.881074		0.355196									0.375587	0.461734	0.413172	0.881074		0.355196
		0.42062	0.520004		0.808378											0.42062	0.520004		0.808378
			0.491572														0.491572		0.585688
			0.458072														0.458072
	Means	0.384863	0.510471	0.405128	0.874185	0.540986	0.42713								Mittelwert	0.384863	0.510471	0.405128	0.874185	0.540986	0.42713
	SD	0.0207641	0.0475736	0.0148559	0.075956	0.0269585	0.0592465								SD	0.0207641	0.0475736	0.0148559	0.075956	0.0269585	0.0592465
	N2	WT untreated	WT Doxy	WT CA	WT TFG	Y273F untreated	Y273F Doxy								N2	WT untreated	WT Doxy	WT CA	WT TFG	Y273F untreated	Y273F Doxy
		0.266954	0.434903	0.456378	0.5498	0.52237	0.407491									0.266954	0.434903	0.456378	0.54986	0.52237	0.407491
		0.329276	0.562949	0.496941	0.913844	0.588067	0.463786									0.329276	0.562949	0.496941	0.913844	0.588067	0.463786
		0.404831	0.573063	0.37867	0.86754	0.351678	0.477945									0.404831	0.573063	0.37867	0.86754	0.351678	0.477945
		0.341206	0.478447	0.410676	0.905032		0.470657									0.341206	0.478447	0.410676	0.905032		0.470657
		0.297763	0.495142		0.790442											0.297763	0.495142		0.790442
			0.47568		0.4875												0.47568		0.487552
																	0.274195
	Means	0.328006	0.503364	0.435667	0.75236	0.487372	0.45497								Mittelwert	0.328006	0.503364	0.435667	0.752378	0.487372	0.45497
	SD	0.0463031	0.0492444	0.0448797	0.170921	0.0996278	0.0278652								SD	0.0463031	0.0492444	0.0448797	0.170896	0.0996278	0.0278652
	N3	WT untreated	WT Doxy	WT CA	WT TFG	Y273F untreated	Y273F Doxy								N3	WT untreated	WT Doxy	WT CA	WT TGFβ	Y273F untreated	Y273F Doxy
		0.389181		0.418014	0.763025	0.453385	0.364059									0.389181	0.307629	0.418014	0.763025	0.453385	0.364059
		0.456159	0.608315	0.42726	0.874681	0.598498	0.340917									0.456159	0.608315	0.42726	0.874681	0.598498	0.340917
		0.384372	0.45281	0.461108	1.01597	0.494118	0.404266									0.384372	0.45281	0.461108	1.01597	0.494118	0.404266
			0.511067			0.451666											0.511067		0.499277	0.451666
			0.570894														0.570894
	Means	0.409904	0.535772	0.435461	0.88456	0.499417	0.369747								Mittelwert	0.409904	0.535772	0.435461	0.88456	0.499417	0.369747
	SD	0.0327659	0.0591378	0.0185242	0.103502	0.0596744	0.0261732								SD	0.0327659	0.0591378	0.0185242	0.103502	0.0596744	0.0261732
	N4	WT untreated	WT Doxy	WT CA	WT TFG	Y273F untreated	Y273F Doxy								N4	WT untreated	WT Doxy	WT CA	WT TGFβ	Y273F untreated	Y273F Doxy
			0.475699	0.418044	0.878709	0.526006	0.385426									0.868783	0.475699	0.418044	0.878709	0.526006	0.385426
		0.351139	0.490149	0.424171	0.703091	0.38068	0.44376									0.351139	0.490149	0.424171	0.703091	0.38068	0.44376
		0.289713	0.397507	0.354127	0.819357	0.397664	0.361301									0.289713	0.397507	0.354127	0.819357	0.397664	0.361301
				0.367493	0.847337	0.634212	0.321982											0.367493	0.847337	0.634212	0.321982
				0.39218	0.834237	0.46139	0.289541											0.39218	0.834237	0.46139	0.289541
				0.360845	0.898185													0.360845	0.898185
	Means	0.320426	0.454452	0.386143	0.830153	0.479991	0.360402								Mittelwert	0.320426	0.454452	0.386143	0.830153	0.479991	0.360402
	SD	0.0307134	0.0406955	0.0274259	0.0626623	0.0926153	0.0530526								SD	0.0307134	0.0406955	0.0274259	0.0626623	0.0926153	0.0530526
	Synopsis N1-N4
		WT untreated	WT Doxy	WT CA	WT TFG	Y273F untreated	Y273F Doxy
	N1	0.384863	0.510471	0.405128	0.874185	0.540986	0.42713
	N2	0.328006	0.503364	0.435667	0.752378	0.487372	0.45497
	N3	0.409904	0.535772	0.435461	0.88456	0.499417	0.369747
	N4	0.320426	0.454452	0.386143	0.830153	0.479991	0.360402
